# Supplementary material for: Low EGFL7 expression is associated with high lymph node spread and invasion of lymphatic vessels in colorectal cancer
Source: Sci Rep. 2023 Nov 13;13:19783. doi: 10.1038/s41598-023-47132-6 (PMC10643678; doi:10.1038/s41598-023-47132-6)
Supplement: Supplementary file 3 — Supplementary Table 1. [file 41598_2023_47132_MOESM3_ESM.xlsx]

## Sheet: Result.COAD.FDR
Supplementary Table 1
The genes present in the GO terms
	logFC	FDR
EGFL7	2.47486	9.87e-73
ZNF467	1.59159	1.74e-28
KANK3	1.31342	1.74e-28
MAPK11	1.60189	7.27e-28
LYL1	1.46151	8.08e-28
FAM69B	1.45274	4.62e-26
SOX18	1.45163	6.48e-26
ECSCR	1.61814	8.98e-26
C3orf54	1.14761	3.19e-25
USHBP1	1.436	8.29e-25
TUBB6	1.33472	2.28e-24
SEMA6B	1.56991	2.28e-24
SOX17	1.58059	3.69e-24
CRIP2	1.41935	7.64e-24
TSPAN4	1.52256	8.56e-24
SH2D3C	1.40628	6.84e-23
TBXA2R	1.19446	8.61e-23
KIF17	1.38426	8.61e-23
PTGIR	1.4895	1.25e-22
GPSM1	1.66964	1.71e-22
MAPK12	1.6544	3.02e-22
PTRF	1.64798	3.06e-22
NPR1	2.00938	4.43e-22
CLDN5	2.04556	5.45e-22
GRRP1	1.32785	6.09e-22
HSPA12B	1.50153	7.33e-22
CLEC14A	1.39659	1.23e-21
C1orf54	1.32526	1.43e-21
C20orf160	1.31183	2.03e-21
PLEKHO1	1.62125	2.2e-21
HLX	1.40733	2.47e-21
GYPC	1.76734	2.85e-21
PDE1B	1.96806	5.31e-21
PECAM1	1.28061	6.77e-21
C10orf114	1.02007	1.01e-20
GNG11	1.40893	1.16e-20
SRPX	2.25697	1.22e-20
TIE1	1.60745	1.39e-20
VMO1	1.48186	1.97e-20
A4GALT	1.59479	1.97e-20
CXorf36	1.44583	2.07e-20
ARHGEF15	1.40744	2.36e-20
LGALS1	1.41787	2.69e-20
C1orf162	1.63682	2.72e-20
GAMT	1.71743	2.89e-20
GRASP	1.25352	3.19e-20
PRKCDBP	1.48916	3.54e-20
CPT1C	1.57698	5.06e-20
ADAMTS10	1.69028	5.62e-20
RASIP1	1.18626	5.62e-20
EMP3	1.48567	6.25e-20
PDLIM7	1.31797	7.26e-20
GPR162	1.31666	9e-20
SCARF1	1.18983	9e-20
SMARCD3	1.34601	1.47e-19
HCST	1.61987	1.88e-19
FAM176B	1.0536	2.04e-19
IFFO1	1.26672	2.04e-19
VAMP5	1.36642	2.04e-19
GIMAP1	1.55165	2.05e-19
HSD17B14	1.55212	2.05e-19
TMEM121	1.18683	3.08e-19
ITGA5	1.65599	3.36e-19
RAMP3	1.14796	3.71e-19
BCL6B	1.34895	3.94e-19
LRFN1	1.69823	5.26e-19
NXN	1.83246	5.63e-19
ZNF385A	1.48709	5.65e-19
FAM167B	1.08416	5.65e-19
FLT4	1.50279	6.61e-19
STAB1	1.58268	6.8e-19
APLP1	1.90689	6.8e-19
MT2A	1.76514	6.8e-19
PLEKHO2	1.21745	7.13e-19
CYTL1	1.53285	7.78e-19
GMFG	1.32012	7.78e-19
RGS19	1.30651	7.8e-19
TCEA2	1.61618	7.85e-19
RAB3IL1	1.4876	1.18e-18
GJA5	1.51566	1.19e-18
TENC1	1.16053	1.48e-18
HSPB2	1.57057	1.56e-18
EBF4	1.72365	2.23e-18
MEIS3	1.53367	2.55e-18
MMP23B	1.28663	2.85e-18
PEAR1	1.40135	2.91e-18
CLEC1A	1.30445	2.96e-18
VEGFC	1.57457	3.18e-18
MAP3K12	1.33852	3.18e-18
VIM	1.46377	3.62e-18
UCHL1	2.54474	3.78e-18
MATK	1.9124	3.98e-18
TWIST2	1.46427	3.98e-18
GJA4	1.2514	4.53e-18
TAL1	1.36691	4.68e-18
RHOJ	1.45147	4.8e-18
DLG4	1.26118	4.93e-18
ST3GAL6	1.40551	6.06e-18
COL6A2	1.66888	6.47e-18
GPIHBP1	1.75505	6.93e-18
MYCT1	1.26279	6.94e-18
FAM124B	1.32246	8.49e-18
CD14	1.52142	8.49e-18
OPRL1	1.33873	1.02e-17
CHST1	1.46108	1.04e-17
RAB34	1.48903	1.15e-17
CNRIP1	1.46845	1.28e-17
DPEP2	1.65527	1.39e-17
STARD8	1.38985	1.4e-17
PTH1R	1.54246	1.41e-17
SLC6A17	1.3206	1.42e-17
IGFBP6	1.773	1.53e-17
CORO6	1.35671	1.61e-17
EHD2	1.58952	1.86e-17
STK32B	1.43695	1.94e-17
TYROBP	1.60986	1.97e-17
C1QA	1.75083	1.99e-17
LTC4S	1.20602	2.56e-17
GEFT	1.959	2.78e-17
CD34	1.23277	2.79e-17
SPHK1	1.7222	2.87e-17
SPARCL1	1.96361	2.92e-17
NFATC1	1.62682	3.09e-17
SCN1B	1.47593	3.16e-17
YPEL4	1.21147	3.16e-17
TRPV2	1.33826	3.67e-17
HTRA1	1.42201	3.77e-17
GPX3	1.99793	4.22e-17
RBP7	1.46915	4.22e-17
LHX6	1.43667	4.4e-17
PALM	1.94741	4.4e-17
SNCG	1.7777	4.66e-17
ESAM	1.01714	4.66e-17
RAMP2	1.1293	4.7e-17
CALB2	2.76899	5.2e-17
LYVE1	2.68211	5.58e-17
LCAT	1.00715	5.87e-17
FSTL3	1.41895	5.96e-17
C13orf33	1.96713	6.48e-17
CTSL1	1.3023	6.48e-17
CYTH4	1.58459	6.62e-17
TGFB1	1.30814	6.66e-17
SLC22A17	1.69522	6.9e-17
ROBO4	1.1908	7.31e-17
A1BG	1.06308	7.37e-17
ADAMTSL4	1.62384	8.31e-17
AIF1L	1.67318	8.36e-17
PLXND1	1.19163	8.68e-17
GFPT2	2.21612	8.68e-17
SHANK3	1.18535	9.2e-17
GAS1	2.55526	9.2e-17
CERCAM	1.56376	9.46e-17
MUSTN1	1.58592	1.15e-16
COPZ2	1.61172	1.29e-16
FAM20A	1.77083	1.29e-16
NOVA2	1.06401	1.36e-16
SFRP2	3.84223	1.36e-16
PIK3R6	1.3082	1.4e-16
CCL14	2.19451	1.57e-16
KCNJ8	1.49989	1.6e-16
KIFC3	1.29119	1.69e-16
KIAA1462	1.67379	1.69e-16
EFEMP2	1.39859	1.7e-16
CLEC2B	1.51073	1.78e-16
FABP4	3.06904	1.84e-16
FGR	1.60806	1.86e-16
MMRN2	1.33582	1.9e-16
SPI1	1.50113	1.91e-16
TMEM91	1.01848	1.91e-16
SEPT4	1.23893	1.99e-16
COX7A1	1.56057	2.25e-16
ROBO3	1.4266	2.58e-16
ITGA7	1.69837	2.59e-16
PLAC9	2.05054	2.69e-16
NNMT	1.58757	2.76e-16
LAYN	1.59373	2.93e-16
PDGFRL	2.02547	2.99e-16
POU2F2	1.45878	3.24e-16
KLF2	1.21988	3.24e-16
PALMD	1.57196	3.33e-16
SIGLEC1	2.10493	3.44e-16
ADORA2A	1.0794	4.09e-16
EVL	1.27077	4.25e-16
RGS2	1.70508	4.28e-16
FBLN7	1.22078	4.3e-16
ABLIM3	1.65506	4.3e-16
PDE2A	1.866	4.46e-16
LOC400043	1.46261	4.82e-16
LDOC1	1.49519	4.91e-16
TMEM200B	1.76711	4.91e-16
APOE	2.22407	4.92e-16
WDR86	1.1686	5.3e-16
EBF3	1.50015	5.55e-16
REM1	1.28798	5.62e-16
S1PR1	1.38088	5.73e-16
P2RY6	1.28996	5.83e-16
ELTD1	1.20069	6.09e-16
MFNG	1.10142	6.5e-16
PIK3CD	1.51727	6.59e-16
WHAMML1	1.12005	6.68e-16
MAFB	1.62023	7.1e-16
SLC7A2	2.128	7.72e-16
ADCY4	1.17955	8.06e-16
CCDC80	2.30549	8.55e-16
EBF1	1.44615	8.79e-16
STEAP4	1.82631	8.89e-16
RASGRP4	1.44727	8.94e-16
NLGN2	1.37191	9.52e-16
TGFB3	1.9776	9.84e-16
PDGFB	1.12757	1.15e-15
CRLF1	1.62287	1.18e-15
MGP	2.18668	1.22e-15
CD33	1.47391	1.3e-15
STAC	1.5806	1.34e-15
DOK3	1.1403	1.34e-15
MEG3	1.42015	1.34e-15
AVPR1A	1.31782	1.43e-15
TNFAIP8L2	1.27895	1.49e-15
PDZD4	1.97702	1.53e-15
LIMD2	1.1202	1.54e-15
HOMER3	1.23073	1.62e-15
VSIG4	2.08174	1.75e-15
ARSI	1.63035	1.8e-15
TBX1	1.28676	1.83e-15
BAI2	1.51184	1.92e-15
SV2B	1.78502	1.92e-15
FAM20C	1.37904	2.1e-15
CYYR1	1.18662	2.16e-15
KCNK3	2.00225	2.17e-15
SPEG	2.55678	2.33e-15
PSTPIP1	1.31016	2.41e-15
NRP1	1.36158	2.46e-15
LRRC25	1.42351	2.49e-15
CCL8	2.02242	2.57e-15
REEP2	1.69434	2.67e-15
CCL2	1.64518	2.67e-15
CHRD	1.51356	2.71e-15
ADAMTS1	1.57567	2.72e-15
RAMP1	2.57047	2.73e-15
SLC17A7	1.27251	3e-15
JAM2	1.90846	3.3e-15
KLHDC8B	1.22007	3.71e-15
TMEM88	1.02174	3.73e-15
PPAPDC3	1.3743	3.9e-15
FAM110B	1.54073	3.97e-15
CALHM2	1.19855	4.06e-15
CFP	1.47231	4.3e-15
COL6A1	1.47573	4.32e-15
FGFR1	1.54507	4.34e-15
THSD7A	1.51454	4.36e-15
SLIT3	2.12814	4.41e-15
GIMAP5	1.47068	4.85e-15
TLL1	1.70673	4.85e-15
TAGLN	2.13868	5.31e-15
KIAA0495	1.50148	5.32e-15
THSD1	1.00451	5.59e-15
SERPING1	1.63852	5.76e-15
LILRA5	1.5002	5.9e-15
LAIR1	1.56336	6.26e-15
FCGR2B	2.03637	6.51e-15
SHE	1.47702	6.93e-15
BAALC	1.49233	6.94e-15
ZNF542	1.43525	7.49e-15
MEOX2	1.97914	7.74e-15
TNXB	2.46548	7.74e-15
RASL12	1.37868	7.74e-15
MRAS	1.49179	7.94e-15
FNDC4	1.25834	7.97e-15
MS4A4A	1.86743	8.55e-15
ITGA10	1.19222	8.72e-15
SSTR2	1.35232	8.86e-15
CYGB	1.05542	8.86e-15
FAM49A	1.57001	8.99e-15
GIMAP4	1.38325	9.17e-15
KCNE4	1.45844	9.29e-15
GIMAP8	1.36685	9.4e-15
PLCG2	1.57491	9.62e-15
DOK2	1.44535	1.02e-14
ARHGEF17	1.26961	1.04e-14
C20orf194	1.68684	1.07e-14
AOC3	2.08734	1.07e-14
HIC1	1.18292	1.11e-14
ZBTB46	1.07131	1.16e-14
ERG	1.27447	1.21e-14
COL23A1	1.14171	1.21e-14
CCDC88A	1.35245	1.21e-14
CCL21	2.81102	1.22e-14
C1QB	1.69095	1.22e-14
CRTAC1	1.76289	1.24e-14
ATP8B2	1.52399	1.25e-14
ENG	1.0127	1.32e-14
PCDH12	1.14502	1.37e-14
FHL3	1.08764	1.4e-14
PMP22	1.32712	1.49e-14
LRRC4C	1.50165	1.52e-14
LST1	1.35172	1.52e-14
DIRAS1	1.56385	1.56e-14
DPY19L2	1.2577	1.59e-14
MDGA1	1.61579	1.7e-14
GGT5	1.45655	1.81e-14
PRRX2	1.6081	1.96e-14
LOC441869	1.51164	1.97e-14
FZD4	1.04551	2.05e-14
CSRP2	1.00303	2.05e-14
AIF1	1.32971	2.15e-14
MCAM	1.14658	2.16e-14
CD163	2.15691	2.28e-14
TGFB1I1	1.26151	2.28e-14
CILP	2.7974	2.37e-14
ZNF512B	1.28732	2.38e-14
AXL	1.40111	2.47e-14
SYDE1	1.19655	2.48e-14
CLIP4	1.78653	2.48e-14
EFS	1.38848	2.53e-14
SSC5D	2.07518	2.54e-14
RASGRP2	1.63666	2.67e-14
CSPG4	1.35619	2.69e-14
GDF6	1.36845	2.86e-14
PLEKHF1	1.04305	2.86e-14
APCDD1L	1.59513	2.91e-14
POMC	1.11326	2.93e-14
RADIL	1.37299	2.97e-14
SERPINF1	1.41577	3e-14
CCBE1	2.0373	3.06e-14
DACT3	1.79035	3.06e-14
FLI1	1.30278	3.26e-14
HVCN1	1.18805	3.31e-14
SELM	1.23981	3.39e-14
CADM3	2.67385	3.39e-14
HAND2	2.52819	3.47e-14
C14orf139	1.23724	3.61e-14
SFRP1	2.89628	3.66e-14
LOC728392	1.28895	3.66e-14
GRID1	1.21705	3.74e-14
NCF1C	1.6872	3.79e-14
HSPB8	2.24796	3.95e-14
LSP1	1.33707	3.97e-14
MAP1B	1.56389	4.06e-14
CD37	1.65384	4.09e-14
RSPO3	2.12136	4.28e-14
AFAP1L1	1.16566	4.34e-14
WHAMML2	1.04963	4.52e-14
DNAJB5	1.57013	4.52e-14
FMNL1	1.29091	4.52e-14
ZNF229	1.25731	4.52e-14
GALNTL2	1.90768	4.94e-14
TRPC6	1.25565	4.95e-14
JAM3	1.2296	4.95e-14
PRX	1.00182	5.46e-14
TRO	1.27863	5.6e-14
CCL18	2.50667	5.72e-14
ABCC9	1.74794	5.92e-14
ZNF667	1.11171	6.11e-14
DARC	2.5597	6.81e-14
LILRA6	1.58808	6.89e-14
LY96	1.45912	7.14e-14
MYO1F	1.22195	7.16e-14
ALPL	1.42388	7.16e-14
FAM78A	1.20212	7.44e-14
PNMAL2	1.35933	7.63e-14
HK3	1.73773	7.63e-14
FCN1	2.00028	7.76e-14
HSPA7	1.42371	7.91e-14
PHYHD1	1.57782	8.45e-14
CYP1B1	2.2938	8.57e-14
HSD11B1	1.76963	8.63e-14
CD248	1.36073	8.65e-14
COLEC12	2.08064	8.83e-14
CCDC102B	1.08299	8.93e-14
WAS	1.33866	8.95e-14
EVC2	1.38498	9.04e-14
GIPC3	1.00594	9.06e-14
TNFSF12	1.18262	9.07e-14
MRGPRF	1.90528	9.78e-14
SCARF2	1.4569	1.02e-13
LOC728264	1.84338	1.03e-13
APLNR	1.39141	1.04e-13
BOC	1.80446	1.05e-13
CHST15	1.45123	1.06e-13
CDH5	1.16589	1.1e-13
C1QC	1.59293	1.11e-13
FCGR2C	1.61973	1.11e-13
TCF7L1	1.0704	1.12e-13
PHYHIP	1.54551	1.13e-13
CPXM2	2.14623	1.13e-13
CD93	1.2257	1.13e-13
PARVG	1.29652	1.18e-13
KCNK2	1.30195	1.19e-13
UBE2E2	1.39333	1.21e-13
LAPTM5	1.34452	1.22e-13
CFH	1.58488	1.22e-13
EMCN	1.23193	1.22e-13
LILRB2	1.53045	1.27e-13
SEMA3G	1.51651	1.3e-13
ITGAM	1.83225	1.36e-13
OSR1	1.9188	1.39e-13
ATP8B3	1.04691	1.39e-13
WISP2	2.29973	1.44e-13
LILRB3	1.42972	1.48e-13
FAM101B	1.01223	1.49e-13
SYNGR1	1.78983	1.54e-13
ZFPM2	1.59086	1.57e-13
GPR146	1.03852	1.59e-13
FEZ1	1.41937	1.59e-13
TTYH2	1.29041	1.62e-13
ABI3	1.08731	1.66e-13
FBXL7	1.34866	1.74e-13
LYNX1	1.74521	1.78e-13
PRPH2	1.0511	1.79e-13
CLEC11A	1.04999	1.79e-13
PSD	2.3837	1.8e-13
HCN2	1.0614	1.82e-13
PILRA	1.55116	1.86e-13
FLNA	1.54475	1.88e-13
HCLS1	1.33772	1.94e-13
TMEM108	1.08658	1.97e-13
AMOTL1	1.70922	1.97e-13
N4BP3	1.07026	2.03e-13
FCER1G	1.36752	2.14e-13
C12orf68	1.1127	2.14e-13
SNAI3	1.03741	2.14e-13
MEIS1	1.67549	2.17e-13
MEOX1	1.65964	2.17e-13
FBLN2	2.16197	2.33e-13
KCTD15	1.31264	2.35e-13
CD300A	1.33347	2.35e-13
PCOLCE	1.34174	2.38e-13
RGS4	1.66944	2.4e-13
GALNTL1	1.83627	2.4e-13
BCAT1	1.4977	2.41e-13
DSEL	1.39513	2.41e-13
PIK3R5	1.42449	2.42e-13
CD300LF	1.37198	2.45e-13
NCF1	1.68361	2.5e-13
CTXN1	1.564	2.58e-13
PTGDS	1.89909	2.61e-13
NTNG2	1.11764	2.68e-13
PKNOX2	1.3732	2.7e-13
HHIPL1	1.36869	2.73e-13
SUSD2	1.52461	2.81e-13
FILIP1	1.57909	2.87e-13
LAT2	1.06176	2.9e-13
NEXN	1.73029	2.93e-13
FAM124A	1.37248	3.05e-13
SIGLEC7	1.41042	3.1e-13
NACAD	1.45889	3.19e-13
RASGRP3	1.10721	3.19e-13
FES	1.15518	3.24e-13
CMTM3	1.11451	3.27e-13
ZEB2	1.45604	3.27e-13
PI15	2.06776	3.34e-13
HCK	1.40714	3.43e-13
PTPRN	1.86828	3.43e-13
LEPREL2	1.24485	3.43e-13
CHST11	1.27673	3.46e-13
CXCL12	1.72522	3.73e-13
UBE2QL1	1.51785	3.82e-13
FAM46B	1.59687	3.9e-13
LY86	1.36533	3.91e-13
ARHGAP15	1.29059	3.92e-13
FBXO27	1.45675	3.93e-13
ATP1B2	1.38029	4.02e-13
CYS1	1.58285	4.29e-13
FBLN5	1.45264	4.32e-13
FGD2	1.23073	4.32e-13
DYSF	1.27229	4.41e-13
CLU	1.92593	4.44e-13
WSCD2	1.56539	4.51e-13
TNFRSF4	1.14276	4.52e-13
DCLK1	1.89248	4.7e-13
SIGLEC9	1.37148	4.73e-13
PDLIM4	1.53145	4.73e-13
JPH2	2.04918	4.79e-13
LOC339524	1.43776	4.84e-13
PHLDB2	1.5612	4.97e-13
ADAM33	1.95667	4.99e-13
COL18A1	1.19835	4.99e-13
TACR1	1.49078	5.21e-13
HSPB7	2.34132	5.23e-13
AG2	1.17526	5.28e-13
TMEM59L	1.58612	5.3e-13
KIAA1614	1.05707	5.6e-13
IQSEC3	1.30556	5.77e-13
BEND5	1.38363	6.03e-13
CD36	2.07927	6.08e-13
POPDC2	1.76061	6.09e-13
CAV1	1.39113	6.13e-13
RASAL3	1.24152	6.15e-13
ITGB2	1.57651	6.18e-13
PTPRM	1.13886	6.18e-13
SCHIP1	1.25381	6.51e-13
MARCO	2.72402	6.52e-13
FAM127C	1.13563	6.61e-13
CSF1R	1.53971	6.61e-13
GIMAP7	1.32848	6.88e-13
BMP6	1.2085	6.96e-13
PREX2	1.33241	7.04e-13
GNB4	1.28232	7.04e-13
ACTA2	1.54194	7.05e-13
TIMP2	1.34692	7.07e-13
ABCA6	1.77279	7.23e-13
MYL9	1.8632	7.36e-13
B4GALNT1	1.17857	7.6e-13
ENOX1	1.36657	7.67e-13
ADD2	1.28896	7.77e-13
MRC1	1.8898	7.82e-13
MXRA8	1.37528	7.83e-13
SLC4A3	1.70807	7.83e-13
GPNMB	1.91049	7.9e-13
TNS1	1.8721	7.98e-13
BEND6	1.2199	8.18e-13
DFNA5	1.50447	8.35e-13
ANGPTL4	1.51252	8.36e-13
CMAH	1.60393	8.43e-13
CLIP3	1.47385	8.43e-13
GLIPR2	1.31884	8.43e-13
LDB2	1.11981	8.5e-13
RARRES2	1.32415	8.57e-13
LOXL4	1.49008	8.72e-13
CDH23	1.32214	8.85e-13
MCTP1	1.56603	8.98e-13
C14orf49	1.10937	9.44e-13
PCDHGA12	1.3441	9.57e-13
GPR97	1.46992	9.59e-13
TUB	1.62416	9.72e-13
IFI30	1.18995	9.75e-13
C12orf53	1.283	9.87e-13
SYT11	1.31395	9.97e-13
CSF1	1.19101	1.02e-12
ANKRD35	1.35797	1.03e-12
LHFP	1.23262	1.05e-12
MYO1G	1.31973	1.05e-12
ADORA3	1.41491	1.09e-12
DOK5	1.35016	1.09e-12
GLI3	1.79574	1.1e-12
CA11	1.22529	1.1e-12
ACAP1	1.46798	1.11e-12
GPR68	1.22941	1.12e-12
CYP21A2	1.15122	1.13e-12
BAI1	1.10453	1.13e-12
NLRP1	1.33883	1.14e-12
C17orf60	1.04316	1.14e-12
EMILIN1	1.45657	1.15e-12
RBPMS2	1.97636	1.16e-12
SRRM3	1.33631	1.17e-12
PLA2G5	1.68828	1.17e-12
ODF3B	1.12878	1.24e-12
GLIS2	1.23452	1.24e-12
FAM129A	1.79102	1.26e-12
FLNC	2.03308	1.33e-12
CMKLR1	1.50885	1.34e-12
ZNF671	1.20497	1.36e-12
COL13A1	1.21288	1.38e-12
STOM	1.10265	1.41e-12
LILRB1	1.50615	1.45e-12
LILRB5	1.82189	1.51e-12
FCGR1B	1.43045	1.56e-12
LONRF2	2.00523	1.58e-12
DZIP1L	1.16514	1.6e-12
ANGPTL1	2.46795	1.62e-12
ECM2	1.51956	1.63e-12
LRRC33	1.11316	1.66e-12
BHMT2	1.55396	1.66e-12
C10orf128	1.24055	1.67e-12
TSPYL5	1.42275	1.74e-12
LOXL1	1.26954	1.75e-12
THBS4	3.0812	1.75e-12
SIRPB2	1.37173	1.75e-12
CFD	2.0399	1.75e-12
BTK	1.53762	1.76e-12
TPM2	1.61791	1.78e-12
CCDC8	1.45745	1.85e-12
CLEC3B	1.77868	1.94e-12
S100A8	1.80925	1.94e-12
MAGED4	1.29127	1.95e-12
MAP2	1.47154	2.02e-12
PRELP	2.55878	2.14e-12
PDE6B	1.0757	2.17e-12
PCDHGA4	1.05454	2.4e-12
LOC134466	1.05487	2.45e-12
RCN3	1.1579	2.45e-12
TNFRSF8	1.10412	2.47e-12
TEK	1.36101	2.47e-12
SLC2A6	1.00358	2.51e-12
SLC45A1	1.02038	2.51e-12
PDE7B	1.33837	2.65e-12
CCL23	1.32172	2.72e-12
EPHB6	1.81703	2.83e-12
CDO1	1.525	2.9e-12
SYPL2	1.23597	2.9e-12
LILRA2	1.29377	2.95e-12
FOLR2	1.91079	3.01e-12
PDLIM3	1.80496	3.02e-12
LTBP3	1.13425	3.06e-12
AKAP12	1.82718	3.18e-12
RASSF2	1.31938	3.27e-12
C19orf38	1.16697	3.31e-12
CTSG	1.99321	3.31e-12
PYGM	1.89037	3.37e-12
CTSF	1.33112	3.38e-12
KCND2	1.30682	3.38e-12
DPT	2.62803	3.39e-12
ZNF304	1.4828	3.39e-12
VWF	1.33113	3.47e-12
RAB42	1.03494	3.47e-12
HOXC4	1.32013	3.48e-12
DPYD	1.67913	3.61e-12
NRP2	1.36029	3.79e-12
ANGPTL2	1.41544	3.8e-12
SEPT5	1.06926	3.86e-12
FXYD1	1.91619	3.87e-12
FRMD6	1.4048	3.94e-12
RGAG4	1.41169	4.1e-12
LOC400759	1.23752	4.12e-12
TMEM204	1.0078	4.13e-12
COL15A1	1.41972	4.17e-12
SGCE	1.44569	4.18e-12
SRGN	1.3556	4.27e-12
FAM171A2	1.05965	4.45e-12
LOC399959	1.76864	4.5e-12
CNN1	2.51225	4.57e-12
HAVCR2	1.36788	4.75e-12
OLFM1	1.65861	4.79e-12
MAMLD1	1.22424	4.79e-12
C2CD4C	1.27255	4.87e-12
NAV3	1.46107	4.92e-12
ADAP2	1.027	4.98e-12
WTIP	1.0776	5e-12
IL10RA	1.39478	5.04e-12
ALOX5AP	1.15036	5.05e-12
ASAM	1.82701	5.17e-12
DBN1	1.09408	5.23e-12
PTGIS	2.27261	5.29e-12
CCL13	1.98486	5.34e-12
GZMM	1.26243	5.38e-12
NGFR	1.95955	5.45e-12
P4HA3	1.58821	5.48e-12
NUDT10	1.26304	5.55e-12
NLRC4	1.00245	5.57e-12
TSPAN18	1.44199	5.57e-12
TYMP	1.26346	5.86e-12
C3AR1	1.43828	5.86e-12
RSPO1	1.11558	5.91e-12
MSRB3	1.78354	6.14e-12
DPYSL4	1.26565	6.17e-12
SPTBN4	1.2227	6.38e-12
STX11	1.25022	6.4e-12
CLDN11	1.6822	6.45e-12
SLAMF8	1.40963	6.47e-12
MYO5A	1.27083	6.5e-12
GIMAP6	1.34572	6.56e-12
SCG2	1.87579	6.61e-12
PLCXD3	1.56238	6.61e-12
P2RX1	1.43273	7.09e-12
CNTN1	1.85544	7.12e-12
MS4A14	1.02285	7.12e-12
WNT9A	1.13764	7.49e-12
OSCAR	1.22227	7.71e-12
MFGE8	1.04694	7.75e-12
AKT3	1.37823	7.86e-12
BASP1	1.29963	7.9e-12
EEF1A2	2.06329	7.98e-12
TNFAIP6	1.58033	8.11e-12
SECTM1	1.68931	8.22e-12
MAGED4B	1.60804	8.51e-12
VASN	1.04451	8.53e-12
EFEMP1	1.82271	8.53e-12
TMCC2	1.01961	8.85e-12
TNFAIP2	1.14643	8.85e-12
IQCA1	1.06027	8.97e-12
ITGAX	1.46066	9.24e-12
EFHD1	1.21839	9.27e-12
ZNF208	1.13732	1.01e-11
FYN	1.04742	1.03e-11
ZIK1	1.04244	1.03e-11
S1PR4	1.13037	1.03e-11
CPEB1	1.27213	1.05e-11
SLC9A9	1.43727	1.07e-11
IL10	1.10547	1.08e-11
PPP2R2B	1.25373	1.13e-11
FAM107A	1.75049	1.15e-11
PRAM1	1.23091	1.16e-11
C10orf10	1.27577	1.16e-11
LY6H	1.32921	1.16e-11
CALCRL	1.1453	1.17e-11
PTX3	1.27377	1.21e-11
NHSL2	1.29089	1.22e-11
SGCA	1.86069	1.26e-11
NCF1B	1.26888	1.27e-11
PCDHGA6	1.01154	1.3e-11
SLC15A3	1.08492	1.31e-11
KLHL4	1.14339	1.31e-11
CD86	1.35321	1.33e-11
KCNN3	1.3189	1.34e-11
RERG	1.72162	1.37e-11
SPG20	1.4197	1.37e-11
CLIC2	1.20898	1.38e-11
BNC2	1.67408	1.43e-11
FST	1.42375	1.46e-11
SOX7	1.07896	1.46e-11
GGTA1	1.55253	1.48e-11
PDCD1LG2	1.41482	1.57e-11
ZNF154	1.02638	1.57e-11
BCAM	1.03252	1.57e-11
ARHGAP9	1.28252	1.58e-11
EVI2A	1.4168	1.59e-11
FCGR1A	1.53585	1.59e-11
APBB1	1.3666	1.61e-11
CD52	1.30705	1.61e-11
C1R	1.31068	1.62e-11
CCDC69	1.464	1.64e-11
CSF3R	1.64102	1.76e-11
MS4A7	1.49342	1.77e-11
PABPC5	1.00052	1.77e-11
DZIP1	1.31085	1.8e-11
KRBA1	1.37841	1.83e-11
ATP10A	1.32012	1.86e-11
TNFRSF18	1.18414	1.88e-11
FCGR1C	1.18691	1.95e-11
PNMA6A	1.29013	1.97e-11
SOCS3	1.13121	1.97e-11
EGFLAM	1.0949	1.98e-11
GRIK5	1.65948	2e-11
C14orf132	1.59934	2.07e-11
C16orf45	1.19445	2.14e-11
PEG3	1.53938	2.15e-11
SYNE1	1.46586	2.15e-11
TCEAL7	1.32959	2.15e-11
LMOD1	2.15406	2.15e-11
FXYD6	1.64148	2.18e-11
DLC1	1.06803	2.19e-11
FSCN1	1.37865	2.19e-11
SLA	1.27391	2.22e-11
FBXO17	1.68518	2.22e-11
FERMT2	1.45658	2.22e-11
MRC2	1.32078	2.23e-11
HLA-DPB1	1.44231	2.23e-11
DDR2	1.82113	2.23e-11
FBLN1	1.718	2.34e-11
GLI2	1.34428	2.35e-11
TNFSF12-TNFSF13	1.98977	2.39e-11
FGF1	1.30602	2.51e-11
TNFSF13B	1.3157	2.55e-11
psiTPTE22	1.14131	2.57e-11
HAS1	1.47002	2.6e-11
SYNC	1.68064	2.61e-11
RYR1	1.23303	2.63e-11
GUCY1B3	1.29675	2.65e-11
FGF7	1.63724	2.67e-11
MT1L	1.37416	2.71e-11
CBX6	1.38934	2.76e-11
RAB31	1.336	2.89e-11
CNTNAP3	1.38082	2.9e-11
KCNMB1	1.96374	2.95e-11
CD79B	1.50059	2.95e-11
WNT10B	1.09348	3.02e-11
CCDC113	-1.00423	3.04e-11
IL1R1	1.2047	3.1e-11
DNM1	1.20381	3.17e-11
MSN	1.02115	3.17e-11
THBD	1.00562	3.17e-11
PLN	2.20594	3.22e-11
MFAP5	2.35637	3.25e-11
FMO2	1.82857	3.25e-11
KCNJ5	1.37925	3.26e-11
ARHGAP30	1.25697	3.35e-11
LRCH2	1.45178	3.39e-11
HRASLS5	1.58735	3.42e-11
TSHZ3	1.26839	3.56e-11
CD109	1.73701	3.59e-11
ZNF521	1.2778	3.73e-11
ICAM4	1.03013	3.86e-11
C15orf59	1.13067	3.95e-11
SLC11A1	1.49245	4.03e-11
ARHGAP25	1.11255	4.07e-11
CRISPLD2	1.24672	4.07e-11
A2M	1.16875	4.09e-11
CSDC2	1.55069	4.38e-11
SCARA3	1.4111	4.44e-11
HRH2	1.0629	4.52e-11
ANK2	1.86972	4.58e-11
C16orf89	1.87768	4.68e-11
TMTC1	1.4397	4.73e-11
GPR116	1.039	4.73e-11
ODZ3	1.89039	4.88e-11
GRM8	-2.23223	4.91e-11
TBC1D10C	1.24961	5.01e-11
KLRD1	1.38529	5.1e-11
BCL2A1	1.31197	5.1e-11
CR1	1.83739	5.1e-11
GPR124	1.10537	5.29e-11
LCN10	1.1504	5.62e-11
PLEK	1.52274	5.83e-11
GNAO1	1.89641	6.16e-11
SIGLEC5	1.31005	6.16e-11
CNTNAP1	1.34315	6.28e-11
SARDH	1.06519	6.4e-11
SDC2	1.14157	6.52e-11
LOC100126784	1.0556	6.52e-11
GAS7	1.39702	6.59e-11
TREM2	1.69202	6.6e-11
SALL2	1.47641	6.6e-11
ADRB2	1.19552	6.89e-11
JPH4	1.12023	6.89e-11
CHST2	1.03491	6.96e-11
RIMBP3	1.07743	6.98e-11
C5AR1	1.26744	7.09e-11
SPON1	1.91681	7.11e-11
TDGF1	-2.09246	7.44e-11
ABCA9	1.59594	7.61e-11
SRL	1.05834	7.68e-11
TMOD1	1.18484	7.72e-11
CLEC4E	1.44916	7.74e-11
KIAA1257	-1.36876	7.81e-11
CTSW	1.58487	7.97e-11
CFL2	1.29299	8e-11
GJC1	1.19167	8.08e-11
ACTC1	1.69582	8.28e-11
KANK2	1.01846	8.38e-11
GPR160	-1.04931	8.47e-11
ELOVL4	1.09697	8.47e-11
ADAMTS5	1.03046	8.48e-11
CACNA2D1	1.64831	8.49e-11
PPP1R14A	1.33812	8.49e-11
SPOCK1	2.01197	8.54e-11
MAP1A	1.34669	8.6e-11
P2RX7	1.32137	8.68e-11
MAP6	1.39713	8.7e-11
CALD1	1.43339	8.78e-11
TPST1	1.17422	9.02e-11
C10orf72	1.27035	9.1e-11
CEACAM5	-1.06703	9.28e-11
SELP	1.8534	9.3e-11
AGTR1	1.86125	9.42e-11
TDGF3	-1.62795	9.77e-11
PRDM8	1.41062	1.01e-10
C20orf103	1.50811	1.02e-10
CD24	-1.12232	1.07e-10
APBB1IP	1.40377	1.1e-10
SLC29A4	1.36868	1.11e-10
CDH2	1.64709	1.12e-10
SLFN11	1.20608	1.12e-10
PCDHB5	1.06457	1.13e-10
IGFBP5	1.54339	1.14e-10
MLLT11	1.02529	1.14e-10
CD53	1.34582	1.14e-10
SNAI2	1.02856	1.19e-10
AEBP1	1.56614	1.19e-10
ST8SIA4	1.07942	1.2e-10
OMD	1.85441	1.22e-10
FPR1	1.60067	1.22e-10
SEMA6C	1.00568	1.24e-10
ACP5	1.04393	1.32e-10
CRABP2	1.61783	1.33e-10
NCKAP1L	1.4013	1.34e-10
TFPI	1.06462	1.35e-10
FCGR2A	1.18017	1.37e-10
PCDHB7	1.05536	1.38e-10
ADHFE1	1.24118	1.42e-10
DCN	1.6951	1.44e-10
HOPX	1.56546	1.45e-10
DOCK4	1.06225	1.47e-10
PI16	2.27692	1.48e-10
MAF	1.16073	1.52e-10
NR3C1	1.2473	1.54e-10
EPB41L3	1.7026	1.57e-10
RIMKLB	1.28353	1.58e-10
NEFM	1.19584	1.63e-10
VGLL3	1.55644	1.63e-10
PRDM6	1.30313	1.72e-10
TCEAL2	1.79793	1.74e-10
ZNF626	1.16878	1.74e-10
MEIS2	1.60477	1.74e-10
RCSD1	1.19406	1.75e-10
ISYNA1	1.13671	1.75e-10
NBLA00301	2.01256	1.76e-10
ZNF135	1.128	1.79e-10
ITGB1BP2	1.02444	1.81e-10
CAND2	1.08388	1.84e-10
PTPRCAP	1.25816	1.86e-10
LRFN5	1.10385	1.89e-10
CACNA1H	1.43534	1.92e-10
SLC1A3	1.52622	1.94e-10
GSTM5	1.49685	1.95e-10
MCC	1.0862	1.96e-10
FHL5	1.12223	2e-10
MPP2	1.20226	2.02e-10
PCSK5	1.29666	2.03e-10
MS4A6A	1.3809	2.05e-10
KIAA1644	1.74024	2.09e-10
CSF2RB	1.41068	2.13e-10
ARL4D	1.1971	2.17e-10
ASPA	1.23808	2.2e-10
NDN	1.29867	2.2e-10
GNG2	1.13014	2.33e-10
CD7	1.3481	2.35e-10
LILRB4	1.56609	2.42e-10
GNG7	1.32041	2.45e-10
NLGN4X	1.28286	2.46e-10
ALPK2	1.23646	2.48e-10
CHRDL1	2.62825	2.5e-10
DAAM2	1.27042	2.5e-10
TRAF3IP3	1.13664	2.57e-10
ARMCX1	1.28804	2.58e-10
CD72	1.08276	2.61e-10
SNAP25	1.63678	2.7e-10
KCNQ5	1.17932	2.73e-10
SDK1	1.52976	2.73e-10
CYP7B1	1.15904	2.78e-10
C1orf38	1.02671	2.86e-10
MYOM1	1.62695	2.9e-10
MSR1	1.62283	2.96e-10
ANXA1	1.11308	2.99e-10
LYPD1	1.04435	3.01e-10
CYP26B1	1.34729	3.08e-10
EVC	1.46211	3.12e-10
PPP1R1A	1.86206	3.15e-10
GAP43	1.65518	3.2e-10
PANX2	1.01607	3.23e-10
ARHGEF4	1.57618	3.25e-10
PAMR1	1.13792	3.27e-10
SUSD5	1.3166	3.32e-10
PCDH9	1.20549	3.42e-10
MMRN1	2.09993	3.58e-10
MPDZ	1.47795	3.58e-10
S100B	1.4778	3.71e-10
BACH2	1.24467	3.75e-10
ARHGAP20	1.29171	3.84e-10
PCDHGB7	1.56365	3.86e-10
NXPH3	1.66022	3.87e-10
SCRG1	1.64433	4.08e-10
PTHLH	1.13617	4.09e-10
GUCY1A3	1.49307	4.11e-10
DPYSL3	1.48782	4.13e-10
CCL3	1.34913	4.22e-10
OGN	2.51624	4.22e-10
GFRA2	1.41876	4.27e-10
TUSC3	1.22436	4.39e-10
SCN11A	1.08005	4.39e-10
CRYAB	1.58745	4.42e-10
MEF2C	1.09712	4.47e-10
JAKMIP2	1.17929	4.5e-10
P2RY8	1.1038	4.53e-10
LPHN2	1.22653	4.56e-10
ITIH3	1.08526	4.63e-10
TFEC	1.32488	4.68e-10
SCN2B	1.44903	4.68e-10
RTN1	1.52832	4.75e-10
NKG7	1.42858	4.76e-10
RRAD	1.20297	4.89e-10
FAM198A	1.41156	4.89e-10
C2orf74	1.20065	5.01e-10
NCF2	1.28303	5.05e-10
NLRP3	1.0658	5.15e-10
SLC2A3	1.17471	5.15e-10
RIC3	1.22203	5.15e-10
C1S	1.31167	5.18e-10
ABCA8	2.29129	5.21e-10
NPTXR	1.69265	5.23e-10
CD300C	1.00122	5.44e-10
IGF1	1.77329	5.44e-10
OLFML1	1.16518	5.51e-10
F13A1	2.07752	5.52e-10
ARHGAP10	1.33242	5.58e-10
PRF1	1.35266	5.67e-10
RNF150	1.57137	6.11e-10
HS3ST2	1.35036	6.11e-10
ARHGEF6	1.15854	6.14e-10
C1orf180	-1.16263	6.18e-10
PRICKLE1	1.38077	6.21e-10
STON1	1.5158	6.25e-10
CD48	1.3618	6.25e-10
TPSB2	1.68679	6.27e-10
RGMA	1.75299	6.47e-10
TNC	1.68943	6.69e-10
FHL1	1.71573	6.74e-10
PRKCB	1.55632	6.8e-10
LCP1	1.26784	6.85e-10
LCP2	1.13294	6.99e-10
SDPR	1.53798	7.23e-10
VPS37D	1.04762	7.3e-10
GSN	1.02898	7.48e-10
TRNP1	1.63704	7.5e-10
CASS4	1.07753	7.56e-10
SCN3B	1.24585	7.78e-10
SELPLG	1.04782	7.93e-10
TBX21	1.04237	7.93e-10
HEG1	1.15549	7.98e-10
BCHE	1.9396	8.11e-10
APOC1	1.56655	8.22e-10
SEMA3D	1.66612	8.36e-10
ST8SIA1	1.24864	8.48e-10
NECAB1	1.36845	8.57e-10
AOX1	1.68851	8.59e-10
DES	3.04949	8.93e-10
PRPH	1.93778	9.03e-10
PDE1A	1.44207	9.31e-10
CXorf21	1.10556	9.37e-10
EFHA2	1.07338	9.43e-10
CDKN1C	1.15513	9.53e-10
HOXC9	1.15276	9.65e-10
RNF43	-1.25488	9.76e-10
CDK14	1.28128	1.05e-09
CLEC7A	1.19654	1.06e-09
VCAM1	1.23249	1.08e-09
BAG2	1.32653	1.08e-09
CHST3	1.13871	1.08e-09
DOCK2	1.45066	1.09e-09
LRRC55	1.06227	1.11e-09
PDZRN4	1.91517	1.14e-09
TNFSF8	1.11919	1.14e-09
STAT4	1.08102	1.17e-09
CHI3L2	1.47907	1.17e-09
MPPED2	1.11753	1.2e-09
ADIPOQ	2.30404	1.22e-09
CLEC10A	1.68709	1.25e-09
FERMT3	1.05933	1.26e-09
ZBTB16	1.53546	1.27e-09
KLRK1	1.28706	1.31e-09
BVES	1.41135	1.31e-09
OLFM2	1.22418	1.34e-09
SASH3	1.1798	1.35e-09
WWTR1	1.2259	1.35e-09
ESR1	1.00664	1.41e-09
RNF180	1.11686	1.41e-09
MFRP	1.02988	1.41e-09
PLIN4	2.4876	1.43e-09
MAMDC2	2.07479	1.46e-09
GZMH	1.33669	1.46e-09
C16orf74	1.12319	1.46e-09
ZDHHC15	1.009	1.48e-09
PRRX1	1.47515	1.48e-09
LAMA2	1.50823	1.57e-09
ISLR	1.39246	1.58e-09
NDUFA4L2	1.23816	1.64e-09
FCGR3A	1.57507	1.64e-09
C3	1.82171	1.65e-09
MFSD7	1.0923	1.66e-09
IGSF21	1.03673	1.67e-09
RAB6B	1.06015	1.69e-09
EBI3	1.09346	1.73e-09
POSTN	1.70158	1.74e-09
FSTL1	1.0516	1.74e-09
PRND	1.30547	1.76e-09
PTPRU	1.56287	1.79e-09
COL14A1	1.5368	1.8e-09
CAP2	1.29656	1.86e-09
ZEB1	1.20864	1.87e-09
GPR133	1.50715	1.88e-09
NEFH	1.05301	1.94e-09
SP140	1.09457	1.97e-09
FAM189A2	1.3107	1.98e-09
IL16	1.03867	1.98e-09
CDH19	1.54839	1.98e-09
DAPK1	1.44664	1.99e-09
CCR2	1.42394	2.07e-09
ZNF366	1.02728	2.11e-09
ITGB3	1.2048	2.12e-09
GREM1	1.85135	2.12e-09
C17orf87	1.09675	2.16e-09
TRIB2	1.02424	2.16e-09
NAP1L3	1.30192	2.18e-09
PLCB4	-1.5558	2.23e-09
PPP1R16B	1.24995	2.24e-09
LDB3	1.79469	2.26e-09
SOX10	1.62951	2.28e-09
NAALADL2	-1.07106	2.28e-09
CCL5	1.33327	2.3e-09
TMEM100	1.59296	2.3e-09
FMO1	1.22788	2.35e-09
KCNJ15	1.26956	2.41e-09
MRO	1.03173	2.42e-09
SOX8	1.71687	2.45e-09
CYR61	1.25117	2.46e-09
ARL4C	1.09843	2.5e-09
ZFHX4	1.62187	2.53e-09
KCNMA1	2.02003	2.6e-09
MMP2	1.36716	2.61e-09
CD4	1.15455	2.7e-09
HLA-DOA	1.45713	2.7e-09
PCOLCE2	1.92281	2.74e-09
DUSP26	1.03268	2.74e-09
CHRNA3	1.65399	2.81e-09
ST6GALNAC5	1.38026	2.83e-09
HAPLN3	1.17632	2.85e-09
TLR8	1.43724	2.88e-09
CLEC12A	1.27088	2.9e-09
ATP1A2	2.23135	2.92e-09
ATP2B4	1.04323	2.93e-09
FAM26E	1.16165	2.93e-09
CCL19	1.99705	2.93e-09
GPC6	1.28768	2.95e-09
APOBEC3G	1.15108	3.01e-09
GLT8D2	1.15687	3.07e-09
ADAM23	1.3058	3.11e-09
C2orf40	1.59591	3.13e-09
SMARCA1	1.2304	3.2e-09
KLHL6	1.28939	3.37e-09
SFMBT2	1.12024	3.45e-09
HSPB6	2.14217	3.48e-09
RHOH	1.1429	3.5e-09
FLRT2	1.48166	3.52e-09
MAL	1.35513	3.71e-09
ROR1	1.34114	3.9e-09
PTGS1	1.37413	3.96e-09
MAP4K1	1.32705	3.96e-09
EML1	1.32294	4.14e-09
AMPH	1.07201	4.15e-09
JAKMIP1	1.003	4.18e-09
ANGPTL7	1.37014	4.18e-09
DLG2	1.17033	4.22e-09
PLP1	2.09261	4.24e-09
ARHGAP22	1.003	4.25e-09
MYH3	1.00332	4.37e-09
C13orf18	-1.60707	4.44e-09
SNCA	1.42168	4.48e-09
HMP19	1.52415	4.67e-09
DCLK2	1.10946	4.67e-09
FGF2	1.29245	4.69e-09
THY1	1.05788	4.78e-09
MNDA	1.34119	4.81e-09
HDC	1.20438	4.82e-09
UNC13A	1.14716	4.82e-09
FPR3	1.30776	4.97e-09
UST	1.40297	5.27e-09
TMEM130	1.29996	5.28e-09
NUDT11	1.07551	5.51e-09
RBP5	1.12712	5.61e-09
TSHZ2	1.30388	5.72e-09
MT1X	1.09102	5.8e-09
SYT5	1.07816	5.81e-09
IYD	-1.17857	6.07e-09
LAG3	1.24875	6.15e-09
DTX3	1.05757	6.2e-09
SCN7A	1.94257	6.39e-09
MITF	1.22966	6.39e-09
FAM180A	1.16592	6.46e-09
CORO2B	1.25894	6.51e-09
MMP17	1.20761	6.8e-09
OSMR	1.33115	6.99e-09
NKX3-2	1.20141	7.19e-09
MAPK4	1.45609	7.2e-09
PXDN	1.11028	7.4e-09
PODN	1.42512	7.4e-09
SEMA3E	1.49638	7.48e-09
CYBRD1	1.35405	7.51e-09
AHNAK2	1.51855	7.52e-09
LOX	1.19789	7.53e-09
INA	1.33671	7.62e-09
TCF4	1.00114	7.69e-09
ADSSL1	1.17633	7.91e-09
SLIT2	1.85384	8e-09
ADCY2	1.23112	8.11e-09
CFTR	-1.56017	8.19e-09
MEI1	1.10554	8.24e-09
ITM2A	1.31085	8.39e-09
SIRPA	1.13167	8.4e-09
KIAA2022	1.17179	8.6e-09
FBN1	1.37914	8.64e-09
INMT	1.13374	8.66e-09
ASB2	1.57088	8.68e-09
CHST6	1.22319	8.8e-09
ADH1B	2.75232	9.08e-09
SLC5A1	-1.01935	9.31e-09
SV2A	1.09422	9.55e-09
ITGAL	1.28466	9.55e-09
SPARC	1.13109	9.57e-09
ADAMTS16	1.46808	9.68e-09
QKI	1.01386	9.83e-09
RGS9	1.12707	9.99e-09
PCDH7	1.37746	1.02e-08
PRIMA1	1.89605	1.04e-08
TPSAB1	1.50402	1.07e-08
LOC644538	1.13656	1.08e-08
FAM171B	1.01391	1.1e-08
LIMS2	1.31829	1.13e-08
LTB	1.00962	1.16e-08
ADAM8	1.11796	1.18e-08
CASQ2	2.1972	1.18e-08
DOCK10	1.19265	1.24e-08
TM6SF1	1.00731	1.25e-08
CD209	1.47722	1.27e-08
ISM1	1.59355	1.3e-08
ROR2	1.456	1.31e-08
PPP1R3C	1.44993	1.31e-08
SYNPO2	1.94954	1.36e-08
BAHCC1	1.10862	1.36e-08
ALOX15B	1.44807	1.36e-08
ENPP2	1.32408	1.37e-08
NRK	1.34478	1.37e-08
CACNA1D	-1.03102	1.38e-08
LINGO1	1.05884	1.44e-08
APOL3	1.03849	1.51e-08
FAM13C	1.25248	1.52e-08
PTGER3	1.5153	1.52e-08
MFAP4	1.63383	1.53e-08
HBA1	2.11991	1.55e-08
CRTAM	1.02722	1.6e-08
TSPAN32	1.06811	1.62e-08
NTM	1.44187	1.69e-08
PTPRZ1	1.31087	1.7e-08
NR1I2	-1.33775	1.73e-08
PLXDC2	1.20674	1.78e-08
CRIP1	1.23597	1.78e-08
SIGLEC14	1.23862	1.81e-08
DPP6	1.5506	1.81e-08
BGN	1.42876	1.83e-08
ANGPT1	1.15858	1.84e-08
SELL	1.33556	1.91e-08
PAPPA	1.11073	1.91e-08
PTPRS	1.30488	1.98e-08
ZNF683	1.23723	2.03e-08
C1orf133	1.0012	2.08e-08
PRLR	-1.17721	2.08e-08
NPTX1	1.90602	2.13e-08
CD180	1.17031	2.17e-08
TAGLN3	1.24995	2.23e-08
RIMS4	1.18784	2.24e-08
NRXN1	1.5734	2.27e-08
CNR1	1.55413	2.33e-08
CPNE5	1.03169	2.33e-08
PHLDA3	1.07929	2.33e-08
DNER	1.32687	2.34e-08
HBA2	1.52731	2.36e-08
SAMSN1	1.11647	2.44e-08
ABCA3	1.48455	2.45e-08
LRRK2	1.44856	2.57e-08
CHRDL2	2.16793	2.57e-08
SIGLEC10	1.16801	2.63e-08
EVI2B	1.14334	2.7e-08
SCGN	1.73883	2.75e-08
GPM6A	1.96061	2.8e-08
LASS4	1.34676	2.88e-08
GRIN1	1.16604	2.92e-08
TLR1	1.08076	2.93e-08
IL6	1.55198	2.97e-08
DUSP1	1.03636	2.97e-08
GPR176	1.0296	2.98e-08
SEMA5A	-1.09695	2.98e-08
HLA-DQA1	1.44776	3.01e-08
METRN	1.07743	3.01e-08
KIAA0748	1.01679	3.08e-08
NAP1L2	1.25906	3.14e-08
COL16A1	1.08105	3.17e-08
OLFML2B	1.20025	3.18e-08
HLA-DMB	1.21579	3.26e-08
CHST10	1.10724	3.27e-08
CD69	1.14469	3.32e-08
SYNGR3	1.08345	3.33e-08
MYH11	2.27753	3.35e-08
SCN9A	1.57385	3.35e-08
PTAFR	1.21215	3.44e-08
KIF1A	1.62807	3.48e-08
MRVI1	1.19484	3.58e-08
SOBP	1.06983	3.58e-08
C1orf161	-1.02506	3.59e-08
ADAMTS4	1.22054	3.61e-08
LILRA3	1.20883	3.66e-08
MAPK10	1.15634	3.68e-08
PGR	1.28663	3.69e-08
RBM20	1.03788	3.73e-08
ACTG2	2.08154	4.1e-08
TRPC1	1.03838	4.15e-08
LRRN4CL	1.1365	4.44e-08
NOVA1	1.31208	4.54e-08
HTR2B	1.25984	4.55e-08
CCL4	1.0967	4.61e-08
PDGFRB	1.03168	4.65e-08
GABBR1	1.11773	4.68e-08
LUM	1.26694	4.79e-08
AMICA1	1.06098	4.84e-08
P2RY14	1.2016	4.86e-08
TWIST1	1.14399	5.02e-08
SCG3	1.45975	5.08e-08
ASPN	1.5767	5.09e-08
HOMER2	1.28067	5.1e-08
TMEM90B	1.13644	5.19e-08
MN1	1.21012	5.2e-08
HTRA3	1.16938	5.32e-08
LZTS1	1.03294	5.42e-08
SYN3	-1.52926	5.5e-08
CRYBA2	1.02787	5.52e-08
LRRN2	1.56041	5.63e-08
NOTCH3	1.02457	5.66e-08
C16orf54	1.21408	5.93e-08
FNDC1	1.80353	5.99e-08
FAM155A	1.10872	6e-08
C7	2.24652	6.07e-08
NTSR1	1.7716	6.23e-08
SCN4B	1.12423	6.27e-08
CCR1	1.02899	6.3e-08
ABI3BP	1.62004	6.31e-08
C20orf200	1.16497	6.32e-08
PRKAR2B	1.30102	6.37e-08
HOXD8	1.03071	6.51e-08
TMEM47	1.13253	6.52e-08
SLC16A7	1.02734	7.11e-08
TMEM45A	1.11164	7.3e-08
SLC2A5	1.2096	7.49e-08
SAMD11	1.15252	7.57e-08
EGR2	1.12713	7.6e-08
MYLK	1.47168	7.61e-08
COL24A1	1.05159	7.64e-08
SST	1.64171	7.73e-08
UNC5A	1.11264	7.75e-08
CNTN4	1.19219	8e-08
PDCD1	1.03878	8.04e-08
BEX1	1.14851	8.16e-08
L1CAM	1.93208	8.19e-08
RND2	1.06718	8.24e-08
COL3A1	1.30027	8.24e-08
PTN	1.21454	8.34e-08
TICAM2	1.00518	8.93e-08
SYNM	1.94823	9e-08
MS4A2	1.22864	9e-08
DYNC1I1	1.35685	9.03e-08
PEG10	1.68291	9.32e-08
BEX4	1.26159	9.45e-08
PRG4	1.3374	9.47e-08
NCAM2	1.19446	9.49e-08
PKHD1L1	1.11897	9.81e-08
IGSF6	1.11083	1.01e-07
FAM26F	1.12084	1.02e-07
FN1	1.62389	1.03e-07
CECR1	1.19923	1.04e-07
KCNJ12	1.53011	1.06e-07
HLA-DRB1	1.25042	1.07e-07
RUNX1T1	1.13506	1.07e-07
SETBP1	1.16393	1.07e-07
SHISA3	1.4005	1.08e-07
PRKD1	1.15889	1.13e-07
KIF5A	1.30112	1.15e-07
CXCR4	1.04024	1.18e-07
HOXB2	1.00575	1.19e-07
FAM65B	1.1365	1.2e-07
ADAMTSL3	1.60134	1.24e-07
COL6A3	1.20188	1.31e-07
MYOC	1.48405	1.35e-07
PLXNC1	1.38297	1.37e-07
IL21R	1.11387	1.38e-07
MPEG1	1.2137	1.38e-07
PNMAL1	1.20618	1.38e-07
C1QTNF3	1.05141	1.38e-07
PDE10A	1.07743	1.4e-07
TIAM1	1.14242	1.4e-07
TMEM211	-1.33053	1.45e-07
SORCS1	1.44046	1.46e-07
C19orf59	1.12593	1.53e-07
GPRASP1	1.01557	1.54e-07
CD274	1.007	1.55e-07
RELN	1.49397	1.56e-07
TRPV4	1.02691	1.58e-07
GZMK	1.35238	1.58e-07
ADAMTS2	1.42209	1.6e-07
FAM70A	1.17631	1.61e-07
FIBIN	1.19157	1.67e-07
LY9	1.14436	1.67e-07
RSPO2	1.41673	1.69e-07
KCTD12	1.19104	1.75e-07
COL8A2	1.23225	1.79e-07
C1QTNF7	1.29973	1.81e-07
CDKN2B	1.18793	1.84e-07
RGS1	1.00499	1.94e-07
CYBB	1.13539	1.95e-07
SELE	1.45553	1.98e-07
KIAA0408	1.42671	2e-07
MAPT	1.30211	2.01e-07
NTN1	1.26429	2.01e-07
LMO3	1.81106	2.02e-07
RAB3B	1.0249	2.05e-07
SDS	1.06613	2.05e-07
IKZF1	1.1432	2.09e-07
CADM1	1.17889	2.14e-07
PPAPDC1A	1.39363	2.14e-07
CD22	1.40156	2.15e-07
HLA-DPA1	1.22677	2.15e-07
FMN2	1.32229	2.29e-07
TRPS1	1.09068	2.38e-07
VIPR2	1.25354	2.39e-07
PTGFR	1.12731	2.41e-07
CHRM2	1.45462	2.44e-07
FAM38B	1.13866	2.46e-07
PLXNA4	1.29056	2.49e-07
TUBB2B	1.42444	2.49e-07
AXIN2	-1.21841	2.49e-07
SLITRK3	1.17964	2.49e-07
CP	1.83518	2.7e-07
COL5A3	1.12002	2.75e-07
BST2	1.24083	2.83e-07
SGCD	1.23217	2.83e-07
TREM1	1.34236	2.84e-07
SPOCD1	1.04242	2.87e-07
COL1A2	1.26224	2.92e-07
LIFR	1.37152	2.97e-07
ADCYAP1	1.3083	2.98e-07
HOXC6	1.47533	3.01e-07
PGM5	1.81216	3.06e-07
NOX1	-1.54373	3.12e-07
CNTFR	1.69522	3.2e-07
GCNT2	1.31049	3.22e-07
CXCL13	1.6911	3.32e-07
ZDBF2	1.12697	3.39e-07
IRAK3	1.00158	3.44e-07
PLA2G2D	1.52889	3.5e-07
NAPSB	1.2007	3.53e-07
SORCS2	1.13163	3.58e-07
GPR34	1.07914	3.92e-07
GNLY	1.2887	3.93e-07
STMN3	1.20241	3.93e-07
FPR2	1.23677	3.93e-07
OSBPL6	1.05588	4.03e-07
FGL2	1.26753	4.03e-07
NPR3	1.20173	4.04e-07
CD84	1.21824	4.2e-07
MAB21L2	1.64691	4.29e-07
SVEP1	1.24534	4.32e-07
SULF1	1.34097	4.47e-07
AFF3	1.22711	4.61e-07
G0S2	1.11308	4.74e-07
HOXD1	1.10972	4.88e-07
AQP9	1.49792	4.99e-07
ZBED2	1.03563	4.99e-07
HSD17B6	1.00482	5.29e-07
KIF26A	1.36683	5.29e-07
RASSF8	1.13104	5.3e-07
TTYH1	1.05387	5.33e-07
ST6GALNAC6	1.01012	5.33e-07
C1orf95	1.53077	5.34e-07
HAND1	1.77977	5.62e-07
TTLL7	1.05031	6.38e-07
SIRPB1	1.04995	6.41e-07
HLA-DRB5	1.35199	6.43e-07
AQP1	1.07831	6.43e-07
XKRX	-1.04287	6.76e-07
TAGAP	1.0235	6.8e-07
SLC7A14	1.03803	7.22e-07
THBS2	1.62445	7.54e-07
CTTNBP2	-1.2585	7.7e-07
IFIT1	1.18648	8.07e-07
PLXNB3	1.4457	8.11e-07
SATB2	-1.04132	8.34e-07
CNGA3	1.10792	8.48e-07
KCND3	1.11637	8.54e-07
ADCY5	1.50234	8.73e-07
GBP5	1.36272	9.2e-07
RARRES3	1.14392	9.45e-07
RLTPR	1.09722	9.72e-07
CNTN2	1.09169	9.86e-07
MASP1	1.80594	9.9e-07
TSPAN2	1.21502	9.98e-07
PTPRC	1.16825	1.01e-06
CHRFAM7A	1.13603	1.01e-06
APBA2	1.00372	1.04e-06
MT1E	1.53651	1.08e-06
HTR3A	1.00227	1.12e-06
HLA-DRA	1.13197	1.13e-06
ACE2	-1.64256	1.22e-06
DOCK8	1.00514	1.23e-06
VWA2	-1.28655	1.25e-06
NALCN	1.10256	1.25e-06
GPAT2	1.37007	1.26e-06
P2RY13	1.08062	1.27e-06
C4A	1.08349	1.27e-06
C6orf174	1.0955	1.29e-06
KIF5C	1.07641	1.31e-06
TLR7	1.09569	1.33e-06
ZNF469	1.08769	1.34e-06
PENK	1.31408	1.41e-06
COL8A1	1.44398	1.48e-06
LGI2	1.06238	1.51e-06
COL22A1	1.13706	1.53e-06
NEGR1	1.23322	1.56e-06
MAOB	1.56384	1.58e-06
TSPAN11	1.03003	1.58e-06
FFAR2	1.10023	1.62e-06
CLDN1	-1.36431	1.63e-06
OSR2	1.00039	1.64e-06
FYB	1.02261	1.84e-06
ODZ4	1.1234	1.89e-06
IL6R	1.00312	1.92e-06
ARC	1.00071	1.93e-06
PTCHD1	1.11337	1.96e-06
OBSL1	1.19151	2.08e-06
COL1A1	1.3177	2.11e-06
VNN2	1.23077	2.16e-06
SYN2	1.10404	2.27e-06
NBEA	1.32788	2.28e-06
SYT4	1.10949	2.4e-06
ACSS3	1.17194	2.48e-06
MT1M	1.66554	2.49e-06
CD96	1.03716	2.54e-06
GFRA3	1.15576	2.56e-06
TNNT1	1.71314	2.59e-06
CIITA	1.18541	2.83e-06
INSM1	1.33378	2.84e-06
CPA3	1.41872	2.9e-06
ANTXR1	1.11923	3.07e-06
CPZ	1.0013	3.16e-06
FAP	1.42039	3.22e-06
FABP6	-1.63059	3.22e-06
CD8A	1.14932	3.23e-06
CCL4L2	1.02385	3.25e-06
CYP2B6	-1.65685	3.34e-06
VAV3	-1.22916	3.5e-06
BMX	1.14016	3.6e-06
LRMP	1.19834	3.69e-06
CXCR5	1.08801	3.69e-06
PRKAA2	1.51777	3.76e-06
CCL3L1	1.0106	3.77e-06
PNMA2	1.12472	3.77e-06
GPC3	1.24342	3.78e-06
CRISPLD1	1.08492	3.89e-06
ADAMTSL1	1.06741	3.95e-06
WDFY4	1.1185	3.98e-06
IFI44L	1.28896	4.01e-06
FLJ40330	1.03992	4.33e-06
EPHA3	1.04748	4.52e-06
IL2RA	1.01628	4.56e-06
SLC24A3	1.09768	4.66e-06
CILP2	1.24749	4.79e-06
ECEL1	1.07203	4.87e-06
CHL1	1.2542	4.99e-06
ADAM32	-1.11849	5.02e-06
CEACAM6	-1.01041	5.22e-06
SLAMF7	1.24361	5.24e-06
LRP4	-1.26781	5.28e-06
KIAA0802	1.0765	5.34e-06
PAH	-1.57424	5.61e-06
APOD	1.39298	5.79e-06
MAP9	1.12045	5.84e-06
PIRT	1.15	6.05e-06
MT1H	1.4772	6.16e-06
ARNT2	1.10599	6.16e-06
KIF19	1.28415	6.56e-06
GZMA	1.0751	6.59e-06
SERPINE1	1.16875	6.95e-06
SPP1	1.76626	7e-06
NOX4	1.1214	7.02e-06
NELL2	1.30702	7.21e-06
CBFA2T3	1.24578	7.27e-06
CPVL	1.00222	7.38e-06
PDX1	-1.19184	7.42e-06
PLA2G4A	1.3782	7.43e-06
C5orf23	1.29997	7.49e-06
FGF14	1.02723	7.49e-06
MEGF6	1.03539	8.26e-06
LAMA1	1.11337	8.37e-06
EREG	-1.77274	8.38e-06
SERPINA3	1.60592	8.67e-06
TFPI2	1.20808	8.88e-06
NLRP2	1.84559	8.98e-06
GPR109A	1.18377	9.39e-06
HBB	1.44372	9.76e-06
STMN2	1.51121	9.9e-06
LY6G6D	-2.18344	1.05e-05
F5	1.34887	1.05e-05
HIF3A	1.16307	1.06e-05
FCRLA	1.05659	1.06e-05
OSM	1.05301	1.07e-05
FCER2	1.05151	1.08e-05
GRIK3	1.05655	1.14e-05
SPIB	1.40995	1.25e-05
KIAA1199	-1.34947	1.3e-05
IHH	-1.04755	1.33e-05
LOC100190940	-1.90019	1.34e-05
EDAR	-1.40694	1.38e-05
SLC37A2	1.10848	1.43e-05
PNCK	1.42809	1.44e-05
GPM6B	1.01924	1.46e-05
KIAA0125	1.11894	1.47e-05
HMCN1	1.08587	1.52e-05
EPHA4	1.19715	1.56e-05
DACH1	-1.14724	1.56e-05
GLT25D2	1.23747	1.61e-05
ASCL2	-1.32352	1.62e-05
HRNBP3	1.23488	1.79e-05
ETV4	-1.25419	1.84e-05
POU5F1B	-1.22776	1.89e-05
PRDM16	1.06173	1.95e-05
BLK	1.01786	2.04e-05
CHIT1	1.54962	2.17e-05
HUNK	-1.15154	2.43e-05
VIP	1.79636	2.86e-05
LRRC36	-1.07555	2.94e-05
DCHS2	1.052	2.96e-05
EPHX4	-1.04959	2.98e-05
CD38	1.02154	2.99e-05
HLA-DQA2	1.14312	3.04e-05
TNFRSF19	1.14968	3.08e-05
MOXD1	1.02936	3.08e-05
OXGR1	-1.17646	3.24e-05
COMP	1.96498	3.29e-05
C6orf168	1.05861	3.3e-05
ATP1A3	1.11418	3.44e-05
TDRD5	-1.03146	3.44e-05
GREM2	1.50902	3.49e-05
PLIN1	1.27176	3.5e-05
SLAIN1	1.115	3.53e-05
C3orf67	-1.05929	4.04e-05
MMP9	1.12899	4.16e-05
LGR5	-1.18281	4.19e-05
FCGR3B	1.19051	4.38e-05
CD19	1.03221	4.48e-05
IBSP	1.14523	4.54e-05
MADCAM1	1.08245	4.78e-05
H19	1.49372	4.82e-05
ACSL6	-1.52339	4.92e-05
MMP28	1.10321	4.98e-05
ALDH1A1	1.13066	5.34e-05
MST1P9	1.0281	5.56e-05
SFRP5	1.09608	5.59e-05
RASD1	1.06061	6.2e-05
IRF4	1.03952	6.91e-05
NEFL	1.2753	7.13e-05
ENTPD3	1.01651	7.25e-05
C11orf41	1.16995	7.27e-05
TG	-1.35856	7.53e-05
HOXB9	-1.10731	7.77e-05
MAPK8IP2	1.00107	8.23e-05
C9orf71	-1.16786	8.28e-05
CDHR1	-1.57729	8.77e-05
LRRC19	-1.22615	8.79e-05
MYOCD	1.2156	8.94e-05
PTPRO	-1.23321	9.15e-05
TCL1A	1.00543	9.46e-05
CADPS	-1.21957	9.98e-05
MYRIP	-1.03716	0.000101985
C1orf125	-1.18981	0.000108598
AIM2	1.04852	0.000115786
CYP4F11	-1.09507	0.000116029
TACR2	1.27137	0.00011677
AZGP1	-1.0549	0.000119425
EFNA5	1.04229	0.000147651
FCRL5	1.10497	0.000151914
ADAM12	1.23887	0.000163426
CEL	-1.7889	0.00016876
CIDEC	1.11561	0.000169134
C6orf223	-1.12086	0.000175536
SCARA5	1.48399	0.000175671
IGFL2	1.16151	0.000177458
LTK	1.09531	0.000180063
MGC29506	1.254	0.000194945
NXPH4	1.23793	0.00020879
OLR1	1.07672	0.000214936
PTGDR	1.13163	0.000216428
DPEP1	-1.64497	0.000219683
TRIM7	1.0943	0.000224609
ANO5	1.19545	0.000232282
FLJ32063	-1.40137	0.000239248
MS4A1	1.20855	0.000243074
PLA2G2A	1.90677	0.00024495
CXCL14	-1.28214	0.000254213
CHGB	1.35483	0.000271579
MYADML2	-1.01991	0.000291904
MT1G	1.19079	0.000309708
ANPEP	1.29826	0.000329624
SFRP4	1.47492	0.000331372
CYP4F2	-1.28399	0.000334643
IDO1	1.20773	0.000340763
LOC96610	1.12481	0.000357494
ARSE	-1.04376	0.000358554
C4orf7	1.14921	0.000371612
ENPP3	-1.42008	0.000398741
GABRB3	1.1008	0.000413722
FOXQ1	-1.25429	0.000416524
GRHL3	-1.02538	0.00042775
CD79A	1.11713	0.000487892
POU2AF1	1.07972	0.000494388
ITGBL1	1.21248	0.000497459
CHGA	1.81492	0.000530648
FAM5C	1.07701	0.000533429
CXCL10	1.03961	0.000536705
MT1A	1.0215	0.000558356
DTNA	1.02919	0.000592739
CA7	1.33177	0.000661269
SLFN13	1.03322	0.000770717
CLDN2	-1.53051	0.000771768
SLC3A1	-1.03547	0.000881957
TMPRSS13	-1.05118	0.000930379
B3GNT7	1.17239	0.000936569
GFRA1	1.03623	0.0010246
DUOX2	-1.51494	0.00109123
TMEM35	1.00926	0.0011536
TRIM54	-1.02005	0.00116532
EPHA7	1.07175	0.00116566
C10orf99	-1.35279	0.00126604
ADAM6	1.25671	0.00128203
MUC12	-1.24393	0.00133765
GCG	1.3589	0.0013956
CXCL9	1.04814	0.00140308
KRT23	-1.58401	0.00143705
SLC35D3	-1.06051	0.00151184
PYY	1.38638	0.00152251
RBP2	-1.11717	0.0015402
HULC	-1.40503	0.00178205
KRT80	-1.03535	0.00183842
IGF2	1.43914	0.00187313
CR2	1.11334	0.00195352
C19orf46	-1.01459	0.00201981
ALDH1A2	1.07319	0.00205992
CELP	-1.16744	0.00234127
FREM2	-1.12681	0.0023719
IGF2BP3	1.11657	0.00305926
UCA1	-1.13711	0.00314881
PCSK1N	1.00545	0.00345661
CES1	1.20141	0.00367023
OTOP2	1.05389	0.00403114
NKD1	-1.01614	0.00430778
LEFTY1	-1.3243	0.00439176
SPDEF	1.044	0.00484791
DUSP27	-1.64004	0.00801599
FAM3B	-1.15546	0.00805763
COL10A1	1.23209	0.00972539
DUOXA2	-1.17448	0.0129815
SLC4A4	1.08377	0.0160806
OLFM4	-1.41658	0.0228727
CYP2W1	-1.00352	0.0337372
CEACAM7	-1.07214	0.0423692
