# Supplementary material for: Low EGFL7 expression is associated with high lymph node spread and invasion of lymphatic vessels in colorectal cancer
Source: Sci Rep. 2023 Nov 13;13:19783. doi: 10.1038/s41598-023-47132-6 (PMC10643678; doi:10.1038/s41598-023-47132-6)
Supplement: Supplementary file 4 — Supplementary Table 2. [file 41598_2023_47132_MOESM4_ESM.xlsx]

## Sheet: Planilha1
Supplementary Table 2
The genes present in the KEGG terms
KEGG ID	KEGG name	FDR	Gene name
hsa04514	Cell adhesion molecules	1.96579e-16	CLDN5, PECAM1, CD34, ESAM, SIGLEC1, NLGN2, JAM2, LRRC4C, CADM3, JAM3, CDH5, ITGAM, NTNG2, ITGB2, PTPRM, CLDN11, CNTN1, CD86, PDCD1LG2, HLA-DPB1, CNTNAP1, SDC2, SELP, CDH2, NLGN4X, SELPLG, VCAM1, CD4, HLA-DOA, ITGAL, SELL, NRXN1, HLA-DQA1, HLA-DMB, PDCD1, L1CAM, NCAM2, HLA-DRB1, CD274, SELE, CADM1, CD22, HLA-DPA1, HLA-DRB5, CNTN2, PTPRC, HLA-DRA, NEGR1, CLDN1, CD8A, HLA-DQA2, MADCAM1, CLDN2
hsa05150	Staphylococcus aureus infection	1.72855e-13	C1QA, FCGR2B, C1QB, C1QC, FCGR2C, CFH, ITGAM, ITGB2, CFD, C3AR1, IL10, FCGR1A, C1R, HLA-DPB1, C5AR1, SELP, FPR1, FCGR2A, C1S, SELPLG, FCGR3A, C3, HLA-DOA, FPR3, ITGAL, HLA-DQA1, HLA-DMB, PTAFR, HLA-DRB1, HLA-DPA1, FPR2, HLA-DRB5, MASP1, HLA-DRA, C4A, HLA-DQA2, FCGR3B, KRT23
hsa04640	Hematopoietic cell lineage	2.40216e-12	ITGA5, CD14, CD34, CD33, CD37, ITGAM, CD36, CSF1R, CSF1, FCGR1A, CSF3R, HLA-DPB1, IL1R1, CR1, CD24, CD7, ITGB3, CD4, HLA-DOA, IL6, HLA-DQA1, HLA-DMB, HLA-DRB1, CD22, HLA-DPA1, HLA-DRB5, HLA-DRA, IL6R, CD8A, IL2RA, FCER2, CD38, HLA-DQA2, CD19, MS4A1, ANPEP, CR2
hsa04380	Osteoclast differentiation	5.98997e-12	MAPK11, MAPK12, TYROBP, NFATC1, TGFB1, SPI1, PIK3CD, LILRA5, FCGR2B, PLCG2, LILRA6, FCGR2C, LILRB2, LILRB3, NCF1, CSF1R, CSF1, LILRB1, LILRB5, BTK, LILRA2, OSCAR, AKT3, FYN, FCGR1A, SOCS3, IL1R1, TREM2, ACP5, FCGR2A, LILRB4, NCF2, LCP2, FCGR3A, ITGB3, MITF, SIRPA, LILRA3, MAPK10, NOX1, SIRPB1, FCGR3B
hsa05140	Leishmaniasis	4.61048e-09	MAPK11, MAPK12, TGFB1, TGFB3, FCGR2C, ITGAM, NCF1, ITGB2, EEF1A2, IL10, FCGR1A, HLA-DPB1, CR1, FCGR2A, NCF2, PRKCB, FCGR3A, C3, HLA-DOA, HLA-DQA1, HLA-DMB, HLA-DRB1, CYBB, HLA-DPA1, HLA-DRB5, HLA-DRA, HLA-DQA2, FCGR3B
hsa05144	Malaria	5.44619e-09	GYPC, PECAM1, TGFB1, TGFB3, CCL2, CD36, ITGB2, THBS4, IL10, CR1, SDC2, SELP, VCAM1, KLRK1, ITGAL, HBA1, HBA2, IL6, SELE, THBS2, HBB, COMP
hsa04145	Phagosome	2.93518e-08	TUBB6, ITGA5, CD14, FCGR2B, COLEC12, FCGR2C, ITGAM, NCF1, CD36, ITGB2, MARCO, MRC1, THBS4, FCGR1A, C1R, MRC2, HLA-DPB1, FCGR2A, MSR1, NCF2, CLEC7A, FCGR3A, C3, ITGB3, HLA-DOA, CD209, HLA-DQA1, HLA-DMB, DYNC1I1, HLA-DRB1, CYBB, HLA-DPA1, TUBB2B, HLA-DRB5, THBS2, HLA-DRA, HLA-DQA2, COMP, FCGR3B, OLR1
hsa04610	Complement and coagulation cascades	4.06112e-08	C1QA, VSIG4, SERPING1, C1QB, C1QC, CFH, ITGAM, CLU, ITGB2, CFD, VWF, C3AR1, ITGAX, C1R, THBD, A2M, CR1, C5AR1, TFPI, C1S, F13A1, C3, C7, MASP1, C4A, SERPINE1, F5, CR2
hsa04062	Chemokine signaling pathway	3.48351e-07	GNG11, PIK3R6, CCL14, FGR, PIK3CD, ADCY4, CCL8, CCL2, PLCG2, CCL21, RASGRP2, CCL18, WAS, PIK3R5, NCF1, HCK, CXCL12, GNB4, CCL23, CCL13, AKT3, GNG2, GNG7, CCL3, PRKCB, DOCK2, CCR2, PLCB4, CCL5, CCL19, ADCY2, CCL4, CCR1, CXCR4, TIAM1, CXCL13, ADCY5, CCL4L2, VAV3, CXCR5, CCL3L1, CXCL14, CXCL10, CXCL9
hsa04061	Viral protein interaction with cytokine and cytokine receptor	4.45956e-07	CCL14, CCL8, CCL2, CCL21, CCL18, CXCL12, CSF1R, CSF1, CCL23, IL10RA, CCL13, IL10, CCL3, CCR2, CCL5, CCL19, IL6, CCL4, CCR1, CXCR4, CXCL13, IL6R, CCL4L2, CXCR5, CCL3L1, IL2RA, CXCL14, CXCL10, CXCL9
hsa04670	Leukocyte transendothelial migration	2.60643e-06	MAPK11, MAPK12, CLDN5, PECAM1, ESAM, PIK3CD, JAM2, PLCG2, JAM3, CDH5, ITGAM, NCF1, CXCL12, ITGB2, MYL9, CLDN11, MSN, NCF2, PRKCB, VCAM1, MMP2, RHOH, THY1, ITGAL, CXCR4, CYBB, CLDN1, VAV3, MMP9, CLDN2
hsa05152	Tuberculosis	3.0221e-06	MAPK11, MAPK12, CD14, SPHK1, TGFB1, TGFB3, FCGR2B, LSP1, FCGR2C, ITGAM, FCER1G, ITGB2, MRC1, IL10RA, AKT3, ITGAX, IL10, FCGR1A, MRC2, HLA-DPB1, CR1, CLEC4E, FCGR2A, CLEC7A, FCGR3A, C3, HLA-DOA, CD209, TLR1, IL6, HLA-DQA1, HLA-DMB, MAPK10, HLA-DRB1, HLA-DPA1, HLA-DRB5, HLA-DRA, CIITA, HLA-DQA2, FCGR3B
hsa05323	Rheumatoid arthritis	4.31412e-06	TGFB1, TGFB3, CCL2, CXCL12, ITGB2, CSF1, TEK, CD86, HLA-DPB1, TNFSF13B, ACP5, CCL3, CCL5, HLA-DOA, ITGAL, LTB, ANGPT1, IL6, HLA-DQA1, HLA-DMB, HLA-DRB1, HLA-DPA1, HLA-DRB5, HLA-DRA, CCL3L1, HLA-DQA2
hsa04662	B cell receptor signaling pathway	4.4589e-06	NFATC1, PIK3CD, LILRA5, FCGR2B, PLCG2, LILRA6, LILRB2, LILRB3, RASGRP3, LILRB1, LILRB5, BTK, LILRA2, AKT3, CD79B, LILRB4, CD72, PRKCB, LILRA3, CD22, VAV3, CD19, CD79A, CR2
hsa04512	ECM-receptor interaction	4.4589e-06	ITGA5, COL6A2, ITGA7, SV2B, COL6A1, TNXB, ITGA10, CD36, THBS4, VWF, TNC, LAMA2, ITGB3, SV2A, FN1, COL6A3, RELN, COL1A2, THBS2, COL1A1, SPP1, LAMA1, COMP, IBSP, FREM2
hsa04933	AGE-RAGE signaling pathway in diabetic complications	4.4589e-06	MAPK11, MAPK12, VEGFC, NFATC1, TGFB1, PIK3CD, TGFB3, CCL2, PLCG2, AKT3, THBD, AGTR1, PRKCB, VCAM1, PLCB4, MMP2, IL6, MAPK10, COL3A1, FN1, CYBB, SELE, COL1A2, NOX1, COL1A1, SERPINE1, NOX4
hsa04060	Cytokine-cytokine receptor interaction	5.53613e-06	TGFB1, CCL14, TGFB3, CCL8, CCL2, CCL21, GDF6, CCL18, TNFSF12, CXCL12, TNFRSF4, CSF1R, BMP6, CSF1, TNFRSF8, CCL23, IL10RA, CCL13, NGFR, IL10, CSF3R, TNFRSF18, TNFSF13B, IL1R1, CSF2RB, CCL3, TNFSF8, EBI3, IL16, CCR2, CCL5, CD4, CCL19, OSMR, LTB, PRLR, IL6, CCL4, CCR1, CXCR4, IL21R, LIFR, CNTFR, CXCL13, IL6R, CCL4L2, CXCR5, CCL3L1, IL2RA, OSM, EDAR, TNFRSF19, CXCL14, CXCL10, CXCL9
hsa04015	Rap1 signaling pathway	7.77462e-06	MAPK11, MAPK12, FLT4, VEGFC, ADORA2A, EVL, PIK3CD, ADCY4, PDGFB, FGFR1, MRAS, RASGRP2, ITGAM, RASGRP3, ITGB2, CSF1R, CSF1, TEK, NGFR, AKT3, FGF1, FGF7, GNAO1, APBB1IP, FPR1, DOCK4, IGF1, PRKCB, LCP2, ITGB3, PLCB4, FGF2, ADCY2, ITGAL, ANGPT1, CNR1, GRIN1, PDGFRB, PRKD1, TIAM1, ADCY5, VAV3, EFNA5
hsa04611	Platelet activation	1.09983e-05	MAPK11, TBXA2R, PTGIR, MAPK12, PIK3R6, PIK3CD, ADCY4, PLCG2, RASGRP2, FCER1G, PIK3R5, BTK, VWF, P2RX1, AKT3, FYN, APBB1IP, FCGR2A, LCP2, FERMT3, ITGB3, PLCB4, PTGS1, ADCY2, MYLK, COL3A1, COL1A2, ADCY5, COL1A1, PLA2G4A
hsa04672	Intestinal immune network for IgA production	1.3764e-05	TGFB1, CXCL12, IL10, CD86, HLA-DPB1, TNFSF13B, HLA-DOA, IL6, HLA-DQA1, HLA-DMB, HLA-DRB1, CXCR4, HLA-DPA1, HLA-DRB5, HLA-DRA, HLA-DQA2, MADCAM1
hsa05416	Viral myocarditis	1.50525e-05	CAV1, ITGB2, FYN, SGCA, CD86, HLA-DPB1, PRF1, LAMA2, HLA-DOA, ITGAL, HLA-DQA1, HLA-DMB, HLA-DRB1, HLA-DPA1, SGCD, HLA-DRB5, HLA-DRA, LAMA1, HLA-DQA2
hsa05133	Pertussis	4.72318e-05	MAPK11, MAPK12, ITGA5, CD14, C1QA, SERPING1, C1QB, LY96, C1QC, ITGAM, ITGB2, IL10, C1R, CFL2, NLRP3, C1S, C3, IL6, MAPK10, TICAM2, C4A
hsa04360	Axon guidance	0.000119413	SEMA6B, ROBO3, ABLIM3, PIK3CD, NRP1, SLIT3, PLCG2, LRRC4C, TRPC6, BOC, SEMA3G, NTNG2, FES, CXCL12, MYL9, EPHB6, FYN, CFL2, SEMA6C, RGMA, SEMA3D, SEMA3E, SLIT2, SEMA5A, TRPC1, UNC5A, L1CAM, CXCR4, PLXNC1, NTN1, PLXNA4, PLXNB3, EPHA3, EPHA4, EFNA5, EPHA7
hsa04080	Neuroactive ligand-receptor interaction	0.000119413	TBXA2R, PTGIR, OPRL1, PTH1R, ADORA2A, S1PR1, P2RY6, AVPR1A, SSTR2, POMC, GRID1, APLNR, LYNX1, TACR1, ADORA3, CTSG, C3AR1, P2RX1, S1PR4, CALCRL, GRIK5, HRH2, GRM8, ADRB2, C5AR1, P2RX7, AGTR1, FPR1, NR3C1, P2RY8, C3, CHRNA3, FPR3, PTGER3, PRLR, CNR1, GRIN1, PTAFR, HTR2B, GABBR1, P2RY14, NTSR1, SST, VIPR2, PTGFR, CHRM2, ADCYAP1, FPR2, P2RY13, PENK, GZMA, GRIK3, VIP, TACR2, PTGDR, GABRB3, GCG, PYY
hsa05310	Asthma	0.000119413	FCER1G, IL10, HLA-DPB1, HLA-DOA, HLA-DQA1, HLA-DMB, MS4A2, HLA-DRB1, HLA-DPA1, HLA-DRB5, HLA-DRA, HLA-DQA2
hsa05205	Proteoglycans in cancer	0.000119413	MAPK11, MAPK12, ITGA5, HSPB2, TWIST2, TGFB1, PIK3CD, FGFR1, MRAS, PLCG2, FZD4, FLNA, HCLS1, CAV1, FLNC, WNT9A, AKT3, WNT10B, MSN, ANK2, SDC2, DCN, IGF1, PRKCB, ESR1, ITGB3, MMP2, FGF2, LUM, TWIST1, FN1, TIAM1, COL1A2, COL1A1, VAV3, GPC3, IHH, MMP9, IGF2
hsa04151	PI3K-Akt signaling pathway	0.000124179	GNG11, ITGA5, FLT4, VEGFC, COL6A2, PIK3R6, ITGA7, PIK3CD, PDGFB, COL6A1, FGFR1, TNXB, ITGA10, PIK3R5, CSF1R, GNB4, CSF1, THBS4, TEK, VWF, NGFR, AKT3, PPP2R2B, CSF3R, FGF1, FGF7, GNG2, GNG7, IGF1, TNC, LAMA2, ITGB3, FGF2, OSMR, ANGPT1, PRLR, IL6, PDGFRB, FN1, COL6A3, RELN, CHRM2, COL1A2, THBS2, IL6R, COL1A1, PRKAA2, IL2RA, SPP1, LAMA1, EREG, OSM, COMP, CD19, IBSP, TCL1A, EFNA5, IGF2
hsa04510	Focal adhesion	0.000167013	ITGA5, FLT4, VEGFC, COL6A2, ITGA7, PIK3CD, PDGFB, COL6A1, TNXB, ITGA10, PARVG, FLNA, CAV1, MYL9, FLNC, THBS4, VWF, AKT3, FYN, IGF1, TNC, PRKCB, LAMA2, ITGB3, MAPK10, PDGFRB, MYLK, FN1, COL6A3, RELN, COL1A2, THBS2, COL1A1, VAV3, SPP1, LAMA1, COMP, IBSP
hsa05321	Inflammatory bowel disease	0.000172062	NFATC1, TGFB1, TGFB3, IL10, HLA-DPB1, MAF, TBX21, STAT4, HLA-DOA, IL6, HLA-DQA1, HLA-DMB, HLA-DRB1, IL21R, HLA-DPA1, HLA-DRB5, HLA-DRA, HLA-DQA2
hsa04974	Protein digestion and absorption	0.000177983	COL6A2, COL6A1, COL23A1, ATP1B2, COL18A1, COL13A1, COL15A1, COL14A1, ATP1A2, COL16A1, COL24A1, COL3A1, COL6A3, COL8A2, COL5A3, COL1A2, ACE2, COL8A1, COL22A1, COL1A1, CPA3, ATP1A3, SLC3A1, COL10A1
hsa04270	Vascular smooth muscle contraction	0.00031011	PTGIR, NPR1, RAMP3, RAMP2, ADORA2A, ADCY4, AVPR1A, RAMP1, ACTA2, MYL9, PLA2G5, CALCRL, KCNMB1, PPP1R14A, CALD1, AGTR1, PRKCB, PLCB4, KCNMA1, ADCY2, CACNA1D, MYH11, ACTG2, MYLK, PLA2G2D, ADCY5, PLA2G4A, PLA2G2A
hsa04020	Calcium signaling pathway	0.000368815	TBXA2R, PDE1B, FLT4, VEGFC, SPHK1, ADORA2A, ADCY4, PDGFB, AVPR1A, FGFR1, PLCG2, TACR1, P2RX1, FGF1, RYR1, FGF7, PLN, HRH2, ADRB2, P2RX7, AGTR1, CACNA1H, PRKCB, PDE1A, PLCB4, ATP2B4, FGF2, ADCY2, CASQ2, CACNA1D, PTGER3, GRIN1, PTAFR, HTR2B, PDGFRB, NTSR1, MYLK, CXCR4, PTGFR, CHRM2, CD38, TACR2
hsa05332	Graft-versus-host disease	0.000638401	CD86, HLA-DPB1, KLRD1, PRF1, HLA-DOA, IL6, HLA-DQA1, HLA-DMB, HLA-DRB1, HLA-DPA1, HLA-DRB5, HLA-DRA, HLA-DQA2
hsa05145	Toxoplasmosis	0.000671901	MAPK11, MAPK12, TGFB1, PIK3R6, TGFB3, LY96, PIK3R5, IL10RA, AKT3, IL10, HLA-DPB1, GNAO1, LAMA2, HLA-DOA, HLA-DQA1, HLA-DMB, MAPK10, HLA-DRB1, HLA-DPA1, HLA-DRB5, HLA-DRA, CIITA, LAMA1, HLA-DQA2
hsa05330	Allograft rejection	0.000918805	IL10, CD86, HLA-DPB1, PRF1, HLA-DOA, HLA-DQA1, HLA-DMB, HLA-DRB1, HLA-DPA1, HLA-DRB5, HLA-DRA, HLA-DQA2
hsa04659	Th17 cell differentiation	0.00098376	MAPK11, MAPK12, NFATC1, TGFB1, HLA-DPB1, IL1R1, TBX21, EBI3, CD4, HLA-DOA, IL6, HLA-DQA1, HLA-DMB, MAPK10, HLA-DRB1, IL21R, HLA-DPA1, HLA-DRB5, HLA-DRA, IL6R, IL2RA, HLA-DQA2, IRF4
hsa05418	Fluid shear stress and atherosclerosis	0.00132683	MAPK11, MAPK12, PECAM1, KLF2, PIK3CD, PDGFB, CCL2, CDH5, NCF1, CAV1, AKT3, IL1R1, THBD, SDC2, GSTM5, MEF2C, NCF2, VCAM1, ITGB3, MMP2, DUSP1, MAPK10, TRPV4, SELE, NOX1, PRKAA2, MMP9
hsa04724	Glutamatergic synapse	0.00217707	GNG11, DLG4, SHANK3, ADCY4, HOMER3, SLC17A7, GNB4, GRIK5, GRM8, GNAO1, SLC1A3, GNG2, GNG7, PRKCB, PLCB4, ADCY2, CACNA1D, GRIN1, TRPC1, HOMER2, ADCY5, PLA2G4A, GRIK3
hsa04024	cAMP signaling pathway	0.00218237	NPR1, NFATC1, ADORA2A, PIK3CD, ADCY4, SSTR2, POMC, HCN2, ATP1B2, MYL9, GLI3, FXYD1, AKT3, PLN, ADRB2, ATP1A2, ATP2B4, ADCY2, CFTR, CACNA1D, PTGER3, GRIN1, MAPK10, GABBR1, SST, PDE10A, TIAM1, VIPR2, CHRM2, ADCYAP1, CNGA3, ADCY5, FFAR2, VAV3, VIP, ATP1A3, GCG
hsa04613	Neutrophil extracellular trap formation	0.0022568	MAPK11, MAPK12, PIK3CD, PLCG2, ITGAM, NCF1, SIGLEC9, ITGB2, CTSG, VWF, AKT3, FCGR1A, CR1, C5AR1, SELP, FPR1, FCGR2A, NCF2, PRKCB, SELPLG, CLEC7A, FCGR3A, C3, ITGB3, PLCB4, TLR8, FPR3, ITGAL, CYBB, FPR2, AQP9, TLR7, FCGR3B
hsa05142	Chagas disease	0.00275446	MAPK11, MAPK12, C1QA, TGFB1, PIK3CD, TGFB3, CCL2, C1QB, C1QC, AKT3, IL10, PPP2R2B, GNAO1, CCL3, C3, PLCB4, CCL5, IL6, MAPK10, CCL3L1, SERPINE1
hsa04940	Type I diabetes mellitus	0.00280683	PTPRN, CD86, HLA-DPB1, PRF1, HLA-DOA, HLA-DQA1, HLA-DMB, HLA-DRB1, HLA-DPA1, HLA-DRB5, HLA-DRA, HLA-DQA2
hsa05414	Dilated cardiomyopathy	0.00305502	ITGA5, TGFB1, ITGA7, ADCY4, TGFB3, ITGA10, TPM2, SGCA, PLN, ACTC1, CACNA2D1, IGF1, DES, LAMA2, ITGB3, ADCY2, CACNA1D, SGCD, ADCY5, LAMA1
hsa04620	Toll-like receptor signaling pathway	0.00337915	MAPK11, MAPK12, CD14, PIK3CD, LY96, AKT3, CD86, CCL3, CCL5, TLR8, TLR1, IL6, MAPK10, CCL4, TICAM2, TLR7, CCL4L2, CCL3L1, SPP1, CXCL10, CXCL9
hsa04658	Th1 and Th2 cell differentiation	0.00451145	MAPK11, MAPK12, NFATC1, HLA-DPB1, MAF, TBX21, STAT4, CD4, HLA-DOA, HLA-DQA1, HLA-DMB, MAPK10, NOTCH3, HLA-DRB1, HLA-DPA1, HLA-DRB5, HLA-DRA, IL2RA, HLA-DQA2
hsa05320	Autoimmune thyroid disease	0.00577296	IL10, CD86, HLA-DPB1, PRF1, HLA-DOA, HLA-DQA1, HLA-DMB, HLA-DRB1, HLA-DPA1, HLA-DRB5, HLA-DRA, HLA-DQA2, TG
hsa04371	Apelin signaling pathway	0.00597509	GNG11, SPHK1, PIK3R6, KLF2, ADCY4, MRAS, APLNR, PIK3R5, GNB4, ACTA2, AKT3, RYR1, AGTR1, GNG2, GNG7, MEF2C, PLCB4, ADCY2, NOTCH3, MYLK, ADCY5, PRKAA2, SERPINE1, SPP1, PLIN1
hsa04666	Fc gamma R-mediated phagocytosis	0.00828423	SPHK1, PIK3CD, FCGR2B, PLCG2, WAS, NCF1, HCK, AKT3, FCGR1A, CFL2, FCGR2A, PRKCB, GSN, FCGR3A, AMPH, PTPRC, VAV3, PLA2G4A, FCGR3B
hsa05410	Hypertrophic cardiomyopathy	0.00839757	ITGA5, TGFB1, ITGA7, TGFB3, ITGA10, TPM2, SGCA, ACTC1, CACNA2D1, IGF1, DES, LAMA2, ITGB3, CACNA1D, IL6, SGCD, PRKAA2, LAMA1
hsa04014	Ras signaling pathway	0.00864688	GNG11, FLT4, VEGFC, PIK3CD, RASGRP4, PDGFB, FGFR1, MRAS, PLCG2, RASGRP2, RASGRP3, RASAL3, CSF1R, GNB4, CSF1, PLA2G5, TEK, NGFR, AKT3, FGF1, FGF7, GNG2, GNG7, IGF1, PRKCB, FGF2, ANGPT1, GRIN1, MAPK10, PDGFRB, TIAM1, PLA2G2D, PLA2G4A, EFNA5, PLA2G2A, IGF2
hsa04925	Aldosterone synthesis and secretion	0.00881628	NPR1, PDE2A, ADCY4, KCNK3, POMC, ATP1B2, CYP21A2, KCNJ5, AGTR1, CACNA1H, PRKCB, PLCB4, ATP1A2, ATP2B4, ADCY2, CACNA1D, PRKD1, ADCY5, ATP1A3
hsa05322	Systemic lupus erythematosus	0.00881628	C1QA, C1QB, C1QC, CTSG, IL10, CD86, FCGR1A, C1R, HLA-DPB1, FCGR2A, C1S, FCGR3A, C3, HLA-DOA, HLA-DQA1, HLA-DMB, C7, HLA-DRB1, HLA-DPA1, HLA-DRB5, HLA-DRA, C4A, HLA-DQA2, FCGR3B
hsa05143	African trypanosomiasis	0.00881628	IL10, PRKCB, VCAM1, PLCB4, HBA1, HBA2, IL6, SELE, HBB, IDO1
hsa04010	MAPK signaling pathway	0.0097497	MAPK11, MAPK12, FLT4, VEGFC, MAP3K12, CD14, NFATC1, TGFB1, RASGRP4, TGFB3, PDGFB, FGFR1, MRAS, RASGRP2, FLNA, RASGRP3, CSF1R, CSF1, FLNC, TEK, NGFR, AKT3, FGF1, FGF7, IL1R1, CACNA2D1, CACNA1H, MEF2C, IGF1, PRKCB, MAP4K1, FGF2, CACNA1D, ANGPT1, DUSP1, MAPK10, PDGFRB, MAPT, PLA2G4A, EREG, MAPK8IP2, EFNA5, IGF2
hsa04972	Pancreatic secretion	0.0133194	ADCY4, ATP1B2, PLA2G5, PRKCB, PLCB4, KCNMA1, ATP1A2, ATP2B4, ADCY2, CFTR, TRPC1, PLA2G2D, ADCY5, CPA3, CD38, ATP1A3, CEL, PLA2G2A, SLC4A4
hsa04261	Adrenergic signaling in cardiomyocytes	0.0150403	MAPK11, MAPK12, SCN1B, PIK3R6, ADCY4, PIK3R5, ATP1B2, TPM2, AKT3, PPP2R2B, PLN, ADRB2, ACTC1, CACNA2D1, AGTR1, PPP1R1A, PLCB4, ATP1A2, ATP2B4, SCN7A, ADCY2, CACNA1D, SCN4B, ADCY5, ATP1A3
hsa04978	Mineral absorption	0.0155726	MT2A, ATP1B2, ATP1A2, ATP2B4, MT1X, CYBRD1, SLC5A1, MT1E, MT1M, MT1H, ATP1A3, MT1G, MT1A
hsa04022	cGMP-PKG signaling pathway	0.0156856	NPR1, NFATC1, PIK3R6, KCNJ8, RGS2, PDE2A, ADCY4, TRPC6, PIK3R5, ATP1B2, MYL9, ADORA3, AKT3, KCNMB1, PLN, ADRB2, AGTR1, MEF2C, PLCB4, KCNMA1, ATP1A2, ATP2B4, ADCY2, CACNA1D, MYLK, ADCY5, ATP1A3
hsa04973	Carbohydrate digestion and absorption	0.0164258	PIK3CD, HK3, ATP1B2, AKT3, PRKCB, PLCB4, ATP1A2, SLC5A1, CACNA1D, SLC2A5, ATP1A3
hsa04664	Fc epsilon RI signaling pathway	0.0169578	MAPK11, MAPK12, PIK3CD, PLCG2, FCER1G, BTK, ALOX5AP, AKT3, FYN, LCP2, MAPK10, MS4A2, VAV3, PLA2G4A
hsa00590	Arachidonic acid metabolism	0.0169578	LTC4S, GPX3, GGT5, PTGDS, PLA2G5, PTGIS, PTGS1, ALOX15B, PLA2G2D, CYP2B6, PLA2G4A, PLA2G2A, CYP4F2
hsa04725	Cholinergic synapse	0.0171604	GNG11, PIK3R6, PIK3CD, ADCY4, PIK3R5, GNB4, AKT3, FYN, GNAO1, GNG2, GNG7, KCNQ5, PRKCB, PLCB4, CHRNA3, ADCY2, CACNA1D, KCNJ12, CHRM2, ADCY5
hsa04926	Relaxin signaling pathway	0.0175123	MAPK11, MAPK12, GNG11, VEGFC, TGFB1, PIK3CD, ADCY4, GNB4, ACTA2, AKT3, GNAO1, GNG2, GNG7, PLCB4, MMP2, ADCY2, MAPK10, COL3A1, COL1A2, ADCY5, COL1A1, MMP9
hsa04971	Gastric acid secretion	0.0179051	ADCY4, SSTR2, KCNK2, ATP1B2, HRH2, PRKCB, PLCB4, KCNJ15, ATP1A2, ADCY2, CFTR, MYLK, SST, ADCY5, ATP1A3
hsa05032	Morphine addiction	0.0180661	PDE1B, GNG11, PDE2A, ADCY4, GNB4, PDE7B, KCNJ5, GNAO1, GNG2, GNG7, PRKCB, PDE1A, ADCY2, GABBR1, PDE10A, ADCY5, GABRB3
hsa04726	Serotonergic synapse	0.0198265	GNG11, GNB4, KCND2, KCNJ5, GNAO1, GNG2, GNG7, PRKCB, PLCB4, PTGS1, ALOX15B, CACNA1D, DUSP1, TRPC1, HTR2B, ADCY5, HTR3A, MAOB, PLA2G4A, GABRB3
hsa04911	Insulin secretion	0.0235645	ADCY4, ATP1B2, KCNN3, KCNMB1, SNAP25, PRKCB, PLCB4, KCNMA1, ATP1A2, ADCY2, CACNA1D, ADCYAP1, ADCY5, PDX1, ATP1A3, GCG
hsa05146	Amoebiasis	0.0251054	CD14, TGFB1, PIK3CD, TGFB3, ITGAM, ITGB2, CTSG, IL10, IL1R1, PRKCB, LAMA2, PLCB4, IL6, COL3A1, FN1, COL1A2, COL1A1, LAMA1
hsa04064	NF-kappa B signaling pathway	0.0304111	CD14, PLCG2, CCL21, LY96, CXCL12, BTK, CCL13, TNFSF13B, IL1R1, BCL2A1, PRKCB, VCAM1, CCL19, LTB, CCL4, TICAM2, CCL4L2, EDAR
hsa04713	Circadian entrainment	0.0325923	GNG11, ADCY4, GNB4, RYR1, KCNJ5, GNAO1, CACNA1H, GNG2, GNG7, PRKCB, PLCB4, ADCY2, CACNA1D, GRIN1, ADCYAP1, ADCY5, RASD1
hsa05171	Coronavirus disease - COVID-19	0.036865	MAPK11, MAPK12, C1QA, PIK3CD, NRP1, CCL2, PLCG2, C1QB, C1QC, CFD, VWF, C3AR1, C1R, C5AR1, SELP, AGTR1, FCGR2A, NLRP3, C1S, F13A1, PRKCB, C3, TLR8, IL6, MAPK10, C7, CYBB, MASP1, ACE2, C4A, TLR7, IL6R, CXCL10
hsa04072	Phospholipase D signaling pathway	0.0399795	SPHK1, CYTH4, PIK3R6, PIK3CD, ADCY4, PDGFB, AVPR1A, MRAS, PLCG2, FCER1G, PIK3R5, AKT3, FYN, DNM1, GRM8, AGTR1, PLCB4, ADCY2, PDGFRB, MS4A2, PTGFR, ADCY5, PLA2G4A
hsa04810	Regulation of actin cytoskeleton	0.0445904	ITGA5, ITGA7, PIK3CD, PDGFB, FGFR1, MRAS, ITGA10, ITGAM, CXCL12, ITGB2, MYL9, ITGAX, FGF1, FGF7, MSN, CFL2, NCKAP1L, ARHGEF4, ARHGEF6, GSN, ITGB3, FGF2, ITGAL, MYH11, PDGFRB, MYLK, FN1, CXCR4, TIAM1, CHRM2, VAV3
hsa04310	Wnt signaling pathway	0.0459753	SOX17, NFATC1, SFRP2, FZD4, SERPINF1, SFRP1, RSPO3, TCF7L1, RSPO1, WNT9A, WNT10B, DAAM2, PRICKLE1, PRKCB, RNF43, PLCB4, ROR1, ROR2, MAPK10, RSPO2, AXIN2, LGR5, SFRP5, SFRP4, NKD1
hsa04612	Antigen processing and presentation	0.0478412	IFI30, HLA-DPB1, KLRD1, CD4, HLA-DOA, HLA-DQA1, HLA-DMB, HLA-DRB1, HLA-DPA1, HLA-DRB5, HLA-DRA, CIITA, CD8A, HLA-DQA2
